# Supplementary material for: Multicenter randomized double-blind placebo-controlled crossover study of the effect of prolonged noisy galvanic vestibular stimulation on posture or gait in vestibulopathy
Source: PLoS One. 2025 Jan 24;20(1):e0317822. doi: 10.1371/journal.pone.0317822 (PMC11760040; doi:10.1371/journal.pone.0317822)
Supplement: S6 File — (CSV) [file pone.0317822.s006.csv]

SUBJID	AVISIT	STTIM	BASETIM	ATIM	TIMWN	TIMW	APERIODN	APERIOD	TRTN	TRT	SENSYNN	SENSYN	SENSFLG	PARAMN	PARAM	AVAL	BASE	CHG	PCHG
GVS01-02	Baseline (Session 1)	9:25	9:48	-23	1	Yes	1	Session 1	0	Placebo			1	1	TTL (cm)	121.3766667	121.3766667
GVS01-02	Baseline (Session 1)	9:25	9:48	-23	1	Yes	1	Session 1	0	Placebo			1	2	Area (cm^2)	10.44666667	10.44666667
GVS01-02	Baseline (Session 1)	9:25	9:48	-23	1	Yes	1	Session 1	0	Placebo			1	3	RMS (cm/sec)	1.41	1.41
GVS01-02	Baseline (Session 1)	9:25	9:48	-23	1	Yes	1	Session 1	0	Placebo			1	4	Velocity (m/sec)	1.25	1.25
GVS01-02	Baseline (Session 1)	9:25	9:48	-23	1	Yes	1	Session 1	0	Placebo			1	5	Stride length (m)	0.69	0.69
GVS01-02	Baseline (Session 1)	9:25	9:48	-23	1	Yes	1	Session 1	0	Placebo			1	6	Stride duration (sec)	2.23	2.23
GVS01-02	Baseline (Session 1)	9:25	9:48	-23	1	Yes	1	Session 1	0	Placebo			1	7	Lateral movement distance (trunk) (cm)	3.4	3.4
GVS01-02	Baseline (Session 1)	9:25	9:48	-23	1	Yes	1	Session 1	0	Placebo			1	8	DGI	2	2
GVS01-02	0 h (Session 1)	9:48	9:48	0	1	Yes	1	Session 1	0	Placebo	1	Yes	1	1	TTL (cm)	79.26	121.3766667	-42.11666667	-34.69914591
GVS01-02	0 h (Session 1)	9:48	9:48	0	1	Yes	1	Session 1	0	Placebo	1	Yes	1	2	Area (cm^2)	5.32	10.44666667	-5.126666667	-49.07466496
GVS01-02	0 h (Session 1)	9:48	9:48	0	1	Yes	1	Session 1	0	Placebo	1	Yes	1	3	RMS (cm/sec)	0.98	1.41	-0.43	-30.4964539
GVS01-02	0 h (Session 1)	9:48	9:48	0	1	Yes	1	Session 1	0	Placebo	1	Yes	1	4	Velocity (m/sec)	1.29	1.25	0.04	3.2
GVS01-02	0 h (Session 1)	9:48	9:48	0	1	Yes	1	Session 1	0	Placebo	1	Yes	1	5	Stride length (m)	0.71	0.69	0.02	2.898550725
GVS01-02	0 h (Session 1)	9:48	9:48	0	1	Yes	1	Session 1	0	Placebo	1	Yes	1	6	Stride duration (sec)	2.2	2.23	-0.03	-1.34529148
GVS01-02	0 h (Session 1)	9:48	9:48	0	1	Yes	1	Session 1	0	Placebo	1	Yes	1	7	Lateral movement distance (trunk) (cm)	4.22	3.4	0.82	24.11764706
GVS01-02	0 h (Session 1)	9:48	9:48	0	1	Yes	1	Session 1	0	Placebo	1	Yes	1	8	DGI	4	2	2	100
GVS01-02	0 h (Session 1)	9:48	9:48	0	1	Yes	1	Session 1	0	Placebo	1	Yes	1	9	Subjective improvement score	3
GVS01-02	0 h (Session 1)	9:48	9:48	0	1	Yes	1	Session 1	0	Placebo	1	Yes	1	10	Number of steps
GVS01-02	0.5 h (Session 1)	10:18	9:48	30	1	Yes	1	Session 1	0	Placebo	1	Yes	1	1	TTL (cm)	105.99	121.3766667	-15.38666667	-12.67679126
GVS01-02	0.5 h (Session 1)	10:18	9:48	30	1	Yes	1	Session 1	0	Placebo	1	Yes	1	2	Area (cm^2)	11.98	10.44666667	1.533333333	14.67772814
GVS01-02	0.5 h (Session 1)	10:18	9:48	30	1	Yes	1	Session 1	0	Placebo	1	Yes	1	3	RMS (cm/sec)	1.56	1.41	0.15	10.63829787
GVS01-02	0.5 h (Session 1)	10:18	9:48	30	1	Yes	1	Session 1	0	Placebo	1	Yes	1	10	Number of steps
GVS01-02	1 h (Session 1)	10:48	9:48	60	1	Yes	1	Session 1	0	Placebo	1	Yes	1	1	TTL (cm)	125.11	121.3766667	3.733333333	3.075824568
GVS01-02	1 h (Session 1)	10:48	9:48	60	1	Yes	1	Session 1	0	Placebo	1	Yes	1	2	Area (cm^2)	18	10.44666667	7.553333333	72.30376516
GVS01-02	1 h (Session 1)	10:48	9:48	60	1	Yes	1	Session 1	0	Placebo	1	Yes	1	3	RMS (cm/sec)	1.81	1.41	0.4	28.36879433
GVS01-02	1 h (Session 1)	10:48	9:48	60	1	Yes	1	Session 1	0	Placebo	1	Yes	1	4	Velocity (m/sec)	1.3	1.25	0.05	4
GVS01-02	1 h (Session 1)	10:48	9:48	60	1	Yes	1	Session 1	0	Placebo	1	Yes	1	5	Stride length (m)	0.69	0.69	0	0
GVS01-02	1 h (Session 1)	10:48	9:48	60	1	Yes	1	Session 1	0	Placebo	1	Yes	1	6	Stride duration (sec)	2.14	2.23	-0.09	-4.035874439
GVS01-02	1 h (Session 1)	10:48	9:48	60	1	Yes	1	Session 1	0	Placebo	1	Yes	1	7	Lateral movement distance (trunk) (cm)	5.23	3.4	1.83	53.82352941
GVS01-02	1 h (Session 1)	10:48	9:48	60	1	Yes	1	Session 1	0	Placebo	1	Yes	1	8	DGI	5	2	3	150
GVS01-02	1 h (Session 1)	10:48	9:48	60	1	Yes	1	Session 1	0	Placebo	1	Yes	1	9	Subjective improvement score	3
GVS01-02	1 h (Session 1)	10:48	9:48	60	1	Yes	1	Session 1	0	Placebo	1	Yes	1	10	Number of steps
GVS01-02	2 h (Session 1)	11:48	9:48	120	1	Yes	1	Session 1	0	Placebo	1	Yes	1	1	TTL (cm)	184.62	121.3766667	63.24333333	52.10501744
GVS01-02	2 h (Session 1)	11:48	9:48	120	1	Yes	1	Session 1	0	Placebo	1	Yes	1	2	Area (cm^2)	22.49	10.44666667	12.04333333	115.2839821
GVS01-02	2 h (Session 1)	11:48	9:48	120	1	Yes	1	Session 1	0	Placebo	1	Yes	1	3	RMS (cm/sec)	1.95	1.41	0.54	38.29787234
GVS01-02	2 h (Session 1)	11:48	9:48	120	1	Yes	1	Session 1	0	Placebo	1	Yes	1	4	Velocity (m/sec)	1.33	1.25	0.08	6.4
GVS01-02	2 h (Session 1)	11:48	9:48	120	1	Yes	1	Session 1	0	Placebo	1	Yes	1	5	Stride length (m)	0.71	0.69	0.02	2.898550725
GVS01-02	2 h (Session 1)	11:48	9:48	120	1	Yes	1	Session 1	0	Placebo	1	Yes	1	6	Stride duration (sec)	2.13	2.23	-0.1	-4.484304933
GVS01-02	2 h (Session 1)	11:48	9:48	120	1	Yes	1	Session 1	0	Placebo	1	Yes	1	7	Lateral movement distance (trunk) (cm)	4.05	3.4	0.65	19.11764706
GVS01-02	2 h (Session 1)	11:48	9:48	120	1	Yes	1	Session 1	0	Placebo	1	Yes	1	8	DGI	6	2	4	200
GVS01-02	2 h (Session 1)	11:48	9:48	120	1	Yes	1	Session 1	0	Placebo	1	Yes	1	9	Subjective improvement score	4
GVS01-02	2 h (Session 1)	11:48	9:48	120	1	Yes	1	Session 1	0	Placebo	1	Yes	1	10	Number of steps
GVS01-02	3 h (Session 1)	12:48	9:48	180	1	Yes	1	Session 1	0	Placebo	1	Yes	1	1	TTL (cm)	88.12	121.3766667	-33.25666667	-27.3995551
GVS01-02	3 h (Session 1)	12:48	9:48	180	1	Yes	1	Session 1	0	Placebo	1	Yes	1	2	Area (cm^2)	7.59	10.44666667	-2.856666667	-27.34524569
GVS01-02	3 h (Session 1)	12:48	9:48	180	1	Yes	1	Session 1	0	Placebo	1	Yes	1	3	RMS (cm/sec)	1.2	1.41	-0.21	-14.89361702
GVS01-02	3 h (Session 1)	12:48	9:48	180	1	Yes	1	Session 1	0	Placebo	1	Yes	1	4	Velocity (m/sec)	1.26	1.25	0.01	0.8
GVS01-02	3 h (Session 1)	12:48	9:48	180	1	Yes	1	Session 1	0	Placebo	1	Yes	1	5	Stride length (m)	0.67	0.69	-0.02	-2.898550725
GVS01-02	3 h (Session 1)	12:48	9:48	180	1	Yes	1	Session 1	0	Placebo	1	Yes	1	6	Stride duration (sec)	2.15	2.23	-0.08	-3.587443946
GVS01-02	3 h (Session 1)	12:48	9:48	180	1	Yes	1	Session 1	0	Placebo	1	Yes	1	7	Lateral movement distance (trunk) (cm)	3.79	3.4	0.39	11.47058824
GVS01-02	3 h (Session 1)	12:48	9:48	180	1	Yes	1	Session 1	0	Placebo	1	Yes	1	8	DGI	5	2	3	150
GVS01-02	3 h (Session 1)	12:48	9:48	180	1	Yes	1	Session 1	0	Placebo	1	Yes	1	9	Subjective improvement score	3
GVS01-02	3 h (Session 1)	12:48	9:48	180	1	Yes	1	Session 1	0	Placebo	1	Yes	1	10	Number of steps	1451
GVS01-02	4 h (Session 1)	13:48	9:48	240	1	Yes	1	Session 1	0	Placebo			1	1	TTL (cm)	135.84	121.3766667	14.46333333	11.91607393
GVS01-02	4 h (Session 1)	13:48	9:48	240	1	Yes	1	Session 1	0	Placebo			1	2	Area (cm^2)	21.57	10.44666667	11.12333333	106.4773453
GVS01-02	4 h (Session 1)	13:48	9:48	240	1	Yes	1	Session 1	0	Placebo			1	3	RMS (cm/sec)	1.94	1.41	0.53	37.58865248
GVS01-02	4 h (Session 1)	13:48	9:48	240	1	Yes	1	Session 1	0	Placebo			1	4	Velocity (m/sec)	1.3	1.25	0.05	4
GVS01-02	4 h (Session 1)	13:48	9:48	240	1	Yes	1	Session 1	0	Placebo			1	5	Stride length (m)	0.71	0.69	0.02	2.898550725
GVS01-02	4 h (Session 1)	13:48	9:48	240	1	Yes	1	Session 1	0	Placebo			1	6	Stride duration (sec)	2.18	2.23	-0.05	-2.242152466
GVS01-02	4 h (Session 1)	13:48	9:48	240	1	Yes	1	Session 1	0	Placebo			1	7	Lateral movement distance (trunk) (cm)	4.26	3.4	0.86	25.29411765
GVS01-02	4 h (Session 1)	13:48	9:48	240	1	Yes	1	Session 1	0	Placebo			1	8	DGI	4	2	2	100
GVS01-02	4 h (Session 1)	13:48	9:48	240	1	Yes	1	Session 1	0	Placebo			1	9	Subjective improvement score	3
GVS01-02	4 h (Session 1)	13:48	9:48	240	1	Yes	1	Session 1	0	Placebo			1	10	Number of steps
GVS01-02	5 h (Session 1)	14:48	9:48	300	1	Yes	1	Session 1	0	Placebo			1	1	TTL (cm)	115.62	121.3766667	-5.756666667	-4.742811633
GVS01-02	5 h (Session 1)	14:48	9:48	300	1	Yes	1	Session 1	0	Placebo			1	2	Area (cm^2)	12.44	10.44666667	1.993333333	19.08104659
GVS01-02	5 h (Session 1)	14:48	9:48	300	1	Yes	1	Session 1	0	Placebo			1	3	RMS (cm/sec)	1.67	1.41	0.26	18.43971631
GVS01-02	5 h (Session 1)	14:48	9:48	300	1	Yes	1	Session 1	0	Placebo			1	4	Velocity (m/sec)	1.32	1.25	0.07	5.6
GVS01-02	5 h (Session 1)	14:48	9:48	300	1	Yes	1	Session 1	0	Placebo			1	5	Stride length (m)	0.73	0.69	0.04	5.797101449
GVS01-02	5 h (Session 1)	14:48	9:48	300	1	Yes	1	Session 1	0	Placebo			1	6	Stride duration (sec)	2.2	2.23	-0.03	-1.34529148
GVS01-02	5 h (Session 1)	14:48	9:48	300	1	Yes	1	Session 1	0	Placebo			1	7	Lateral movement distance (trunk) (cm)	4.35	3.4	0.95	27.94117647
GVS01-02	5 h (Session 1)	14:48	9:48	300	1	Yes	1	Session 1	0	Placebo			1	8	DGI	2	2	0	0
GVS01-02	5 h (Session 1)	14:48	9:48	300	1	Yes	1	Session 1	0	Placebo			1	9	Subjective improvement score	3
GVS01-02	5 h (Session 1)	14:48	9:48	300	1	Yes	1	Session 1	0	Placebo			1	10	Number of steps
GVS01-02	6 h (Session 1)	15:48	9:48	360	1	Yes	1	Session 1	0	Placebo			1	1	TTL (cm)	99.62	121.3766667	-21.75666667	-17.92491693
GVS01-02	6 h (Session 1)	15:48	9:48	360	1	Yes	1	Session 1	0	Placebo			1	2	Area (cm^2)	10.79	10.44666667	0.343333333	3.28653478
GVS01-02	6 h (Session 1)	15:48	9:48	360	1	Yes	1	Session 1	0	Placebo			1	3	RMS (cm/sec)	1.38	1.41	-0.03	-2.127659574
GVS01-02	6 h (Session 1)	15:48	9:48	360	1	Yes	1	Session 1	0	Placebo			1	4	Velocity (m/sec)	1.32	1.25	0.07	5.6
GVS01-02	6 h (Session 1)	15:48	9:48	360	1	Yes	1	Session 1	0	Placebo			1	5	Stride length (m)	0.74	0.69	0.05	7.246376812
GVS01-02	6 h (Session 1)	15:48	9:48	360	1	Yes	1	Session 1	0	Placebo			1	6	Stride duration (sec)	2.24	2.23	0.01	0.448430493
GVS01-02	6 h (Session 1)	15:48	9:48	360	1	Yes	1	Session 1	0	Placebo			1	7	Lateral movement distance (trunk) (cm)	2.92	3.4	-0.48	-14.11764706
GVS01-02	6 h (Session 1)	15:48	9:48	360	1	Yes	1	Session 1	0	Placebo			1	8	DGI	6	2	4	200
GVS01-02	6 h (Session 1)	15:48	9:48	360	1	Yes	1	Session 1	0	Placebo			1	9	Subjective improvement score	3
GVS01-02	6 h (Session 1)	15:48	9:48	360	1	Yes	1	Session 1	0	Placebo			1	10	Number of steps
GVS01-02	7 h (Session 1)	16:48	9:48	420	1	Yes	1	Session 1	0	Placebo			1	1	TTL (cm)	87.87	121.3766667	-33.50666667	-27.6055255
GVS01-02	7 h (Session 1)	16:48	9:48	420	1	Yes	1	Session 1	0	Placebo			1	2	Area (cm^2)	6.26	10.44666667	-4.186666667	-40.07657945
GVS01-02	7 h (Session 1)	16:48	9:48	420	1	Yes	1	Session 1	0	Placebo			1	3	RMS (cm/sec)	1.13	1.41	-0.28	-19.85815603
GVS01-02	7 h (Session 1)	16:48	9:48	420	1	Yes	1	Session 1	0	Placebo			1	4	Velocity (m/sec)	1.38	1.25	0.13	10.4
GVS01-02	7 h (Session 1)	16:48	9:48	420	1	Yes	1	Session 1	0	Placebo			1	5	Stride length (m)	0.75	0.69	0.06	8.695652174
GVS01-02	7 h (Session 1)	16:48	9:48	420	1	Yes	1	Session 1	0	Placebo			1	6	Stride duration (sec)	2.18	2.23	-0.05	-2.242152466
GVS01-02	7 h (Session 1)	16:48	9:48	420	1	Yes	1	Session 1	0	Placebo			1	7	Lateral movement distance (trunk) (cm)	3.72	3.4	0.32	9.411764706
GVS01-02	7 h (Session 1)	16:48	9:48	420	1	Yes	1	Session 1	0	Placebo			1	8	DGI	4	2	2	100
GVS01-02	7 h (Session 1)	16:48	9:48	420	1	Yes	1	Session 1	0	Placebo			1	9	Subjective improvement score	4
GVS01-02	7 h (Session 1)	16:48	9:48	420	1	Yes	1	Session 1	0	Placebo			1	10	Number of steps	3372
GVS01-02	Baseline (Session 2)	9:03	9:31	-28	1	Yes	2	Session 2	1	nGVS			1	1	TTL (cm)	95.18666667	95.18666667
GVS01-02	Baseline (Session 2)	9:03	9:31	-28	1	Yes	2	Session 2	1	nGVS			1	2	Area (cm^2)	7.59	7.59
GVS01-02	Baseline (Session 2)	9:03	9:31	-28	1	Yes	2	Session 2	1	nGVS			1	3	RMS (cm/sec)	1.123333333	1.123333333
GVS01-02	Baseline (Session 2)	9:03	9:31	-28	1	Yes	2	Session 2	1	nGVS			1	4	Velocity (m/sec)	1.23	1.23
GVS01-02	Baseline (Session 2)	9:03	9:31	-28	1	Yes	2	Session 2	1	nGVS			1	5	Stride length (m)	0.68	0.68
GVS01-02	Baseline (Session 2)	9:03	9:31	-28	1	Yes	2	Session 2	1	nGVS			1	6	Stride duration (sec)	2.2	2.2
GVS01-02	Baseline (Session 2)	9:03	9:31	-28	1	Yes	2	Session 2	1	nGVS			1	7	Lateral movement distance (trunk) (cm)	3.42	3.42
GVS01-02	Baseline (Session 2)	9:03	9:31	-28	1	Yes	2	Session 2	1	nGVS			1	8	DGI	4	4
GVS01-02	0 h (Session 2)	9:33	9:31	2	1	Yes	2	Session 2	1	nGVS	1	Yes	1	1	TTL (cm)	112.62	95.18666667	17.43333333	18.31489004
GVS01-02	0 h (Session 2)	9:33	9:31	2	1	Yes	2	Session 2	1	nGVS	1	Yes	1	2	Area (cm^2)	9.68	7.59	2.09	27.53623188
GVS01-02	0 h (Session 2)	9:33	9:31	2	1	Yes	2	Session 2	1	nGVS	1	Yes	1	3	RMS (cm/sec)	1.31	1.123333333	0.186666667	16.61721068
GVS01-02	0 h (Session 2)	9:33	9:31	2	1	Yes	2	Session 2	1	nGVS	1	Yes	1	4	Velocity (m/sec)	1.36	1.23	0.13	10.56910569
GVS01-02	0 h (Session 2)	9:33	9:31	2	1	Yes	2	Session 2	1	nGVS	1	Yes	1	5	Stride length (m)	0.72	0.68	0.04	5.882352941
GVS01-02	0 h (Session 2)	9:33	9:31	2	1	Yes	2	Session 2	1	nGVS	1	Yes	1	6	Stride duration (sec)	2.12	2.2	-0.08	-3.636363636
GVS01-02	0 h (Session 2)	9:33	9:31	2	1	Yes	2	Session 2	1	nGVS	1	Yes	1	7	Lateral movement distance (trunk) (cm)	3.57	3.42	0.15	4.385964912
GVS01-02	0 h (Session 2)	9:33	9:31	2	1	Yes	2	Session 2	1	nGVS	1	Yes	1	8	DGI	6	4	2	50
GVS01-02	0 h (Session 2)	9:33	9:31	2	1	Yes	2	Session 2	1	nGVS	1	Yes	1	9	Subjective improvement score	3
GVS01-02	0 h (Session 2)	9:33	9:31	2	1	Yes	2	Session 2	1	nGVS	1	Yes	1	10	Number of steps
GVS01-02	0.5 h (Session 2)	10:17	9:31	46	0	No	2	Session 2	1	nGVS	1	Yes	1	1	TTL (cm)	69.11	95.18666667	-26.07666667	-27.39529346
GVS01-02	0.5 h (Session 2)	10:17	9:31	46	0	No	2	Session 2	1	nGVS	1	Yes	1	2	Area (cm^2)	4.93	7.59	-2.66	-35.04611331
GVS01-02	0.5 h (Session 2)	10:17	9:31	46	0	No	2	Session 2	1	nGVS	1	Yes	1	3	RMS (cm/sec)	0.99	1.123333333	-0.133333333	-11.8694362
GVS01-02	0.5 h (Session 2)	10:17	9:31	46	0	No	2	Session 2	1	nGVS	1	Yes	1	10	Number of steps
GVS01-02	1 h (Session 2)	10:32	9:31	61	1	Yes	2	Session 2	1	nGVS	1	Yes	1	1	TTL (cm)	121.37	95.18666667	26.18333333	27.50735397
GVS01-02	1 h (Session 2)	10:32	9:31	61	1	Yes	2	Session 2	1	nGVS	1	Yes	1	2	Area (cm^2)	16.88	7.59	9.29	122.397892
GVS01-02	1 h (Session 2)	10:32	9:31	61	1	Yes	2	Session 2	1	nGVS	1	Yes	1	3	RMS (cm/sec)	1.7	1.123333333	0.576666667	51.33531157
GVS01-02	1 h (Session 2)	10:32	9:31	61	1	Yes	2	Session 2	1	nGVS	1	Yes	1	4	Velocity (m/sec)	1.24	1.23	0.01	0.81300813
GVS01-02	1 h (Session 2)	10:32	9:31	61	1	Yes	2	Session 2	1	nGVS	1	Yes	1	5	Stride length (m)	0.67	0.68	-0.01	-1.470588235
GVS01-02	1 h (Session 2)	10:32	9:31	61	1	Yes	2	Session 2	1	nGVS	1	Yes	1	6	Stride duration (sec)	2.15	2.2	-0.05	-2.272727273
GVS01-02	1 h (Session 2)	10:32	9:31	61	1	Yes	2	Session 2	1	nGVS	1	Yes	1	7	Lateral movement distance (trunk) (cm)	4.32	3.42	0.9	26.31578947
GVS01-02	1 h (Session 2)	10:32	9:31	61	1	Yes	2	Session 2	1	nGVS	1	Yes	1	8	DGI	6	4	2	50
GVS01-02	1 h (Session 2)	10:32	9:31	61	1	Yes	2	Session 2	1	nGVS	1	Yes	1	9	Subjective improvement score	4
GVS01-02	1 h (Session 2)	10:32	9:31	61	1	Yes	2	Session 2	1	nGVS	1	Yes	1	10	Number of steps
GVS01-02	2 h (Session 2)	11:31	9:31	120	1	Yes	2	Session 2	1	nGVS	1	Yes	1	1	TTL (cm)	125.55	95.18666667	30.36333333	31.89872531
GVS01-02	2 h (Session 2)	11:31	9:31	120	1	Yes	2	Session 2	1	nGVS	1	Yes	1	2	Area (cm^2)	14.16	7.59	6.57	86.56126482
GVS01-02	2 h (Session 2)	11:31	9:31	120	1	Yes	2	Session 2	1	nGVS	1	Yes	1	3	RMS (cm/sec)	1.66	1.123333333	0.536666667	47.77448071
GVS01-02	2 h (Session 2)	11:31	9:31	120	1	Yes	2	Session 2	1	nGVS	1	Yes	1	4	Velocity (m/sec)	1.21	1.23	-0.02	-1.62601626
GVS01-02	2 h (Session 2)	11:31	9:31	120	1	Yes	2	Session 2	1	nGVS	1	Yes	1	5	Stride length (m)	0.69	0.68	0.01	1.470588235
GVS01-02	2 h (Session 2)	11:31	9:31	120	1	Yes	2	Session 2	1	nGVS	1	Yes	1	6	Stride duration (sec)	2.28	2.2	0.08	3.636363636
GVS01-02	2 h (Session 2)	11:31	9:31	120	1	Yes	2	Session 2	1	nGVS	1	Yes	1	7	Lateral movement distance (trunk) (cm)	4.06	3.42	0.64	18.71345029
GVS01-02	2 h (Session 2)	11:31	9:31	120	1	Yes	2	Session 2	1	nGVS	1	Yes	1	8	DGI	4	4	0	0
GVS01-02	2 h (Session 2)	11:31	9:31	120	1	Yes	2	Session 2	1	nGVS	1	Yes	1	9	Subjective improvement score	3
GVS01-02	2 h (Session 2)	11:31	9:31	120	1	Yes	2	Session 2	1	nGVS	1	Yes	1	10	Number of steps
GVS01-02	3 h (Session 2)	12:32	9:31	181	1	Yes	2	Session 2	1	nGVS	1	Yes	1	1	TTL (cm)	110.25	95.18666667	15.06333333	15.82504553
GVS01-02	3 h (Session 2)	12:32	9:31	181	1	Yes	2	Session 2	1	nGVS	1	Yes	1	2	Area (cm^2)	9.53	7.59	1.94	25.5599473
GVS01-02	3 h (Session 2)	12:32	9:31	181	1	Yes	2	Session 2	1	nGVS	1	Yes	1	3	RMS (cm/sec)	1.43	1.123333333	0.306666667	27.29970326
GVS01-02	3 h (Session 2)	12:32	9:31	181	1	Yes	2	Session 2	1	nGVS	1	Yes	1	4	Velocity (m/sec)	1.35	1.23	0.12	9.756097561
GVS01-02	3 h (Session 2)	12:32	9:31	181	1	Yes	2	Session 2	1	nGVS	1	Yes	1	5	Stride length (m)	0.72	0.68	0.04	5.882352941
GVS01-02	3 h (Session 2)	12:32	9:31	181	1	Yes	2	Session 2	1	nGVS	1	Yes	1	6	Stride duration (sec)	2.15	2.2	-0.05	-2.272727273
GVS01-02	3 h (Session 2)	12:32	9:31	181	1	Yes	2	Session 2	1	nGVS	1	Yes	1	7	Lateral movement distance (trunk) (cm)	3.87	3.42	0.45	13.15789474
GVS01-02	3 h (Session 2)	12:32	9:31	181	1	Yes	2	Session 2	1	nGVS	1	Yes	1	8	DGI	4	4	0	0
GVS01-02	3 h (Session 2)	12:32	9:31	181	1	Yes	2	Session 2	1	nGVS	1	Yes	1	9	Subjective improvement score	4
GVS01-02	3 h (Session 2)	12:32	9:31	181	1	Yes	2	Session 2	1	nGVS	1	Yes	1	10	Number of steps	964
GVS01-02	4 h (Session 2)	13:32	9:31	241	1	Yes	2	Session 2	1	nGVS			1	1	TTL (cm)	75.79	95.18666667	-19.39666667	-20.37750385
GVS01-02	4 h (Session 2)	13:32	9:31	241	1	Yes	2	Session 2	1	nGVS			1	2	Area (cm^2)	7.36	7.59	-0.23	-3.03030303
GVS01-02	4 h (Session 2)	13:32	9:31	241	1	Yes	2	Session 2	1	nGVS			1	3	RMS (cm/sec)	1.24	1.123333333	0.116666667	10.38575668
GVS01-02	4 h (Session 2)	13:32	9:31	241	1	Yes	2	Session 2	1	nGVS			1	4	Velocity (m/sec)	1.35	1.23	0.12	9.756097561
GVS01-02	4 h (Session 2)	13:32	9:31	241	1	Yes	2	Session 2	1	nGVS			1	5	Stride length (m)	0.72	0.68	0.04	5.882352941
GVS01-02	4 h (Session 2)	13:32	9:31	241	1	Yes	2	Session 2	1	nGVS			1	6	Stride duration (sec)	2.13	2.2	-0.07	-3.181818182
GVS01-02	4 h (Session 2)	13:32	9:31	241	1	Yes	2	Session 2	1	nGVS			1	7	Lateral movement distance (trunk) (cm)	4.35	3.42	0.93	27.19298246
GVS01-02	4 h (Session 2)	13:32	9:31	241	1	Yes	2	Session 2	1	nGVS			1	8	DGI	1	4	-3	-75
GVS01-02	4 h (Session 2)	13:32	9:31	241	1	Yes	2	Session 2	1	nGVS			1	9	Subjective improvement score	3
GVS01-02	4 h (Session 2)	13:32	9:31	241	1	Yes	2	Session 2	1	nGVS			1	10	Number of steps
GVS01-02	5 h (Session 2)	14:31	9:31	300	1	Yes	2	Session 2	1	nGVS			1	1	TTL (cm)	110.44	95.18666667	15.25333333	16.02465331
GVS01-02	5 h (Session 2)	14:31	9:31	300	1	Yes	2	Session 2	1	nGVS			1	2	Area (cm^2)	9.17	7.59	1.58	20.8168643
GVS01-02	5 h (Session 2)	14:31	9:31	300	1	Yes	2	Session 2	1	nGVS			1	3	RMS (cm/sec)	1.26	1.123333333	0.136666667	12.16617211
GVS01-02	5 h (Session 2)	14:31	9:31	300	1	Yes	2	Session 2	1	nGVS			1	4	Velocity (m/sec)	1.27	1.23	0.04	3.25203252
GVS01-02	5 h (Session 2)	14:31	9:31	300	1	Yes	2	Session 2	1	nGVS			1	5	Stride length (m)	0.7	0.68	0.02	2.941176471
GVS01-02	5 h (Session 2)	14:31	9:31	300	1	Yes	2	Session 2	1	nGVS			1	6	Stride duration (sec)	2.21	2.2	0.01	0.454545455
GVS01-02	5 h (Session 2)	14:31	9:31	300	1	Yes	2	Session 2	1	nGVS			1	7	Lateral movement distance (trunk) (cm)	3.49	3.42	0.07	2.046783626
GVS01-02	5 h (Session 2)	14:31	9:31	300	1	Yes	2	Session 2	1	nGVS			1	8	DGI	4	4	0	0
GVS01-02	5 h (Session 2)	14:31	9:31	300	1	Yes	2	Session 2	1	nGVS			1	9	Subjective improvement score	3
GVS01-02	5 h (Session 2)	14:31	9:31	300	1	Yes	2	Session 2	1	nGVS			1	10	Number of steps
GVS01-02	6 h (Session 2)	15:31	9:31	360	1	Yes	2	Session 2	1	nGVS			1	1	TTL (cm)	144.17	95.18666667	48.98333333	51.46028856
GVS01-02	6 h (Session 2)	15:31	9:31	360	1	Yes	2	Session 2	1	nGVS			1	2	Area (cm^2)	16.93	7.59	9.34	123.0566535
GVS01-02	6 h (Session 2)	15:31	9:31	360	1	Yes	2	Session 2	1	nGVS			1	3	RMS (cm/sec)	1.81	1.123333333	0.686666667	61.12759644
GVS01-02	6 h (Session 2)	15:31	9:31	360	1	Yes	2	Session 2	1	nGVS			1	4	Velocity (m/sec)	1.35	1.23	0.12	9.756097561
GVS01-02	6 h (Session 2)	15:31	9:31	360	1	Yes	2	Session 2	1	nGVS			1	5	Stride length (m)	0.72	0.68	0.04	5.882352941
GVS01-02	6 h (Session 2)	15:31	9:31	360	1	Yes	2	Session 2	1	nGVS			1	6	Stride duration (sec)	2.14	2.2	-0.06	-2.727272727
GVS01-02	6 h (Session 2)	15:31	9:31	360	1	Yes	2	Session 2	1	nGVS			1	7	Lateral movement distance (trunk) (cm)	3.45	3.42	0.03	0.877192983
GVS01-02	6 h (Session 2)	15:31	9:31	360	1	Yes	2	Session 2	1	nGVS			1	8	DGI	4	4	0	0
GVS01-02	6 h (Session 2)	15:31	9:31	360	1	Yes	2	Session 2	1	nGVS			1	9	Subjective improvement score	3
GVS01-02	6 h (Session 2)	15:31	9:31	360	1	Yes	2	Session 2	1	nGVS			1	10	Number of steps
GVS01-02	7 h (Session 2)	16:31	9:31	420	1	Yes	2	Session 2	1	nGVS			1	1	TTL (cm)	121.79	95.18666667	26.60333333	27.94859224
GVS01-02	7 h (Session 2)	16:31	9:31	420	1	Yes	2	Session 2	1	nGVS			1	2	Area (cm^2)	10.44	7.59	2.85	37.54940712
GVS01-02	7 h (Session 2)	16:31	9:31	420	1	Yes	2	Session 2	1	nGVS			1	3	RMS (cm/sec)	1.45	1.123333333	0.326666667	29.08011869
GVS01-02	7 h (Session 2)	16:31	9:31	420	1	Yes	2	Session 2	1	nGVS			1	4	Velocity (m/sec)	1.34	1.23	0.11	8.943089431
GVS01-02	7 h (Session 2)	16:31	9:31	420	1	Yes	2	Session 2	1	nGVS			1	5	Stride length (m)	0.73	0.68	0.05	7.352941177
GVS01-02	7 h (Session 2)	16:31	9:31	420	1	Yes	2	Session 2	1	nGVS			1	6	Stride duration (sec)	2.18	2.2	-0.02	-0.909090909
GVS01-02	7 h (Session 2)	16:31	9:31	420	1	Yes	2	Session 2	1	nGVS			1	7	Lateral movement distance (trunk) (cm)	3.4	3.42	-0.02	-0.584795322
GVS01-02	7 h (Session 2)	16:31	9:31	420	1	Yes	2	Session 2	1	nGVS			1	8	DGI	5	4	1	25
GVS01-02	7 h (Session 2)	16:31	9:31	420	1	Yes	2	Session 2	1	nGVS			1	9	Subjective improvement score	3
GVS01-02	7 h (Session 2)	16:31	9:31	420	1	Yes	2	Session 2	1	nGVS			1	10	Number of steps	2470
GVS01-03	Baseline (Session 1)	9:18	9:47	-29	1	Yes	1	Session 1	0	Placebo			1	1	TTL (cm)	173.93	173.93
GVS01-03	Baseline (Session 1)	9:18	9:47	-29	1	Yes	1	Session 1	0	Placebo			1	2	Area (cm^2)	9.756666667	9.756666667
GVS01-03	Baseline (Session 1)	9:18	9:47	-29	1	Yes	1	Session 1	0	Placebo			1	3	RMS (cm/sec)	1.336666667	1.336666667
GVS01-03	Baseline (Session 1)	9:18	9:47	-29	1	Yes	1	Session 1	0	Placebo			1	4	Velocity (m/sec)	0.54	0.54
GVS01-03	Baseline (Session 1)	9:18	9:47	-29	1	Yes	1	Session 1	0	Placebo			1	5	Stride length (m)	0.37	0.37
GVS01-03	Baseline (Session 1)	9:18	9:47	-29	1	Yes	1	Session 1	0	Placebo			1	6	Stride duration (sec)	2.71	2.71
GVS01-03	Baseline (Session 1)	9:18	9:47	-29	1	Yes	1	Session 1	0	Placebo			1	7	Lateral movement distance (trunk) (cm)	3.25	3.25
GVS01-03	Baseline (Session 1)	9:18	9:47	-29	1	Yes	1	Session 1	0	Placebo			1	8	DGI	8	8
GVS01-03	0 h (Session 1)	9:49	9:47	2	1	Yes	1	Session 1	0	Placebo	1	Yes	1	1	TTL (cm)	108.56	173.93	-65.37	-37.58408555
GVS01-03	0 h (Session 1)	9:49	9:47	2	1	Yes	1	Session 1	0	Placebo	1	Yes	1	2	Area (cm^2)	5.01	9.756666667	-4.746666667	-48.65049539
GVS01-03	0 h (Session 1)	9:49	9:47	2	1	Yes	1	Session 1	0	Placebo	1	Yes	1	3	RMS (cm/sec)	0.91	1.336666667	-0.426666667	-31.9201995
GVS01-03	0 h (Session 1)	9:49	9:47	2	1	Yes	1	Session 1	0	Placebo	1	Yes	1	4	Velocity (m/sec)	0.68	0.54	0.14	25.92592593
GVS01-03	0 h (Session 1)	9:49	9:47	2	1	Yes	1	Session 1	0	Placebo	1	Yes	1	5	Stride length (m)	0.41	0.37	0.04	10.81081081
GVS01-03	0 h (Session 1)	9:49	9:47	2	1	Yes	1	Session 1	0	Placebo	1	Yes	1	6	Stride duration (sec)	2.42	2.71	-0.29	-10.70110701
GVS01-03	0 h (Session 1)	9:49	9:47	2	1	Yes	1	Session 1	0	Placebo	1	Yes	1	7	Lateral movement distance (trunk) (cm)	4.37	3.25	1.12	34.46153846
GVS01-03	0 h (Session 1)	9:49	9:47	2	1	Yes	1	Session 1	0	Placebo	1	Yes	1	8	DGI	9	8	1	12.5
GVS01-03	0 h (Session 1)	9:49	9:47	2	1	Yes	1	Session 1	0	Placebo	1	Yes	1	9	Subjective improvement score	2
GVS01-03	0 h (Session 1)	9:49	9:47	2	1	Yes	1	Session 1	0	Placebo	1	Yes	1	10	Number of steps
GVS01-03	0.5 h (Session 1)	10:17	9:47	30	1	Yes	1	Session 1	0	Placebo	1	Yes	1	1	TTL (cm)	112.47	173.93	-61.46	-35.33605473
GVS01-03	0.5 h (Session 1)	10:17	9:47	30	1	Yes	1	Session 1	0	Placebo	1	Yes	1	2	Area (cm^2)	5.06	9.756666667	-4.696666667	-48.13802528
GVS01-03	0.5 h (Session 1)	10:17	9:47	30	1	Yes	1	Session 1	0	Placebo	1	Yes	1	3	RMS (cm/sec)	1.03	1.336666667	-0.306666667	-22.94264339
GVS01-03	0.5 h (Session 1)	10:17	9:47	30	1	Yes	1	Session 1	0	Placebo	1	Yes	1	10	Number of steps
GVS01-03	1 h (Session 1)	10:47	9:47	60	1	Yes	1	Session 1	0	Placebo	1	Yes	1	1	TTL (cm)	105.51	173.93	-68.42	-39.33766458
GVS01-03	1 h (Session 1)	10:47	9:47	60	1	Yes	1	Session 1	0	Placebo	1	Yes	1	2	Area (cm^2)	6.55	9.756666667	-3.206666667	-32.86641613
GVS01-03	1 h (Session 1)	10:47	9:47	60	1	Yes	1	Session 1	0	Placebo	1	Yes	1	3	RMS (cm/sec)	1.01	1.336666667	-0.326666667	-24.43890274
GVS01-03	1 h (Session 1)	10:47	9:47	60	1	Yes	1	Session 1	0	Placebo	1	Yes	1	4	Velocity (m/sec)	0.71	0.54	0.17	31.48148148
GVS01-03	1 h (Session 1)	10:47	9:47	60	1	Yes	1	Session 1	0	Placebo	1	Yes	1	5	Stride length (m)	0.44	0.37	0.07	18.91891892
GVS01-03	1 h (Session 1)	10:47	9:47	60	1	Yes	1	Session 1	0	Placebo	1	Yes	1	6	Stride duration (sec)	2.45	2.71	-0.26	-9.594095941
GVS01-03	1 h (Session 1)	10:47	9:47	60	1	Yes	1	Session 1	0	Placebo	1	Yes	1	7	Lateral movement distance (trunk) (cm)	3.85	3.25	0.6	18.46153846
GVS01-03	1 h (Session 1)	10:47	9:47	60	1	Yes	1	Session 1	0	Placebo	1	Yes	1	8	DGI	5	8	-3	-37.5
GVS01-03	1 h (Session 1)	10:47	9:47	60	1	Yes	1	Session 1	0	Placebo	1	Yes	1	9	Subjective improvement score	2
GVS01-03	1 h (Session 1)	10:47	9:47	60	1	Yes	1	Session 1	0	Placebo	1	Yes	1	10	Number of steps
GVS01-03	2 h (Session 1)	11:47	9:47	120	1	Yes	1	Session 1	0	Placebo	0	No	0	1	TTL (cm)	134.45	173.93	-39.48	-22.69878687
GVS01-03	2 h (Session 1)	11:47	9:47	120	1	Yes	1	Session 1	0	Placebo	0	No	0	2	Area (cm^2)	6.26	9.756666667	-3.496666667	-35.83874274
GVS01-03	2 h (Session 1)	11:47	9:47	120	1	Yes	1	Session 1	0	Placebo	0	No	0	3	RMS (cm/sec)	1.06	1.336666667	-0.276666667	-20.69825436
GVS01-03	2 h (Session 1)	11:47	9:47	120	1	Yes	1	Session 1	0	Placebo	0	No	0	4	Velocity (m/sec)	0.69	0.54	0.15	27.77777778
GVS01-03	2 h (Session 1)	11:47	9:47	120	1	Yes	1	Session 1	0	Placebo	0	No	0	5	Stride length (m)	0.4	0.37	0.03	8.108108108
GVS01-03	2 h (Session 1)	11:47	9:47	120	1	Yes	1	Session 1	0	Placebo	0	No	0	6	Stride duration (sec)	2.31	2.71	-0.4	-14.7601476
GVS01-03	2 h (Session 1)	11:47	9:47	120	1	Yes	1	Session 1	0	Placebo	0	No	0	7	Lateral movement distance (trunk) (cm)	4.47	3.25	1.22	37.53846154
GVS01-03	2 h (Session 1)	11:47	9:47	120	1	Yes	1	Session 1	0	Placebo	0	No	0	8	DGI	5	8	-3	-37.5
GVS01-03	2 h (Session 1)	11:47	9:47	120	1	Yes	1	Session 1	0	Placebo	0	No	0	9	Subjective improvement score	2
GVS01-03	2 h (Session 1)	11:47	9:47	120	1	Yes	1	Session 1	0	Placebo	0	No	0	10	Number of steps
GVS01-03	3 h (Session 1)	12:47	9:47	180	1	Yes	1	Session 1	0	Placebo	0	No	0	1	TTL (cm)	80.8	173.93	-93.13	-53.54452941
GVS01-03	3 h (Session 1)	12:47	9:47	180	1	Yes	1	Session 1	0	Placebo	0	No	0	2	Area (cm^2)	5.23	9.756666667	-4.526666667	-46.39562692
GVS01-03	3 h (Session 1)	12:47	9:47	180	1	Yes	1	Session 1	0	Placebo	0	No	0	3	RMS (cm/sec)	1.01	1.336666667	-0.326666667	-24.43890274
GVS01-03	3 h (Session 1)	12:47	9:47	180	1	Yes	1	Session 1	0	Placebo	0	No	0	4	Velocity (m/sec)	0.64	0.54	0.1	18.51851852
GVS01-03	3 h (Session 1)	12:47	9:47	180	1	Yes	1	Session 1	0	Placebo	0	No	0	5	Stride length (m)	0.39	0.37	0.02	5.405405405
GVS01-03	3 h (Session 1)	12:47	9:47	180	1	Yes	1	Session 1	0	Placebo	0	No	0	6	Stride duration (sec)	2.42	2.71	-0.29	-10.70110701
GVS01-03	3 h (Session 1)	12:47	9:47	180	1	Yes	1	Session 1	0	Placebo	0	No	0	7	Lateral movement distance (trunk) (cm)	4.24	3.25	0.99	30.46153846
GVS01-03	3 h (Session 1)	12:47	9:47	180	1	Yes	1	Session 1	0	Placebo	0	No	0	8	DGI	6	8	-2	-25
GVS01-03	3 h (Session 1)	12:47	9:47	180	1	Yes	1	Session 1	0	Placebo	0	No	0	9	Subjective improvement score	2
GVS01-03	3 h (Session 1)	12:47	9:47	180	1	Yes	1	Session 1	0	Placebo	0	No	0	10	Number of steps	1165
GVS01-03	4 h (Session 1)	13:47	9:47	240	1	Yes	1	Session 1	0	Placebo			0	1	TTL (cm)	106.74	173.93	-67.19	-38.63048353
GVS01-03	4 h (Session 1)	13:47	9:47	240	1	Yes	1	Session 1	0	Placebo			0	2	Area (cm^2)	6.83	9.756666667	-2.926666667	-29.99658353
GVS01-03	4 h (Session 1)	13:47	9:47	240	1	Yes	1	Session 1	0	Placebo			0	3	RMS (cm/sec)	1.15	1.336666667	-0.186666667	-13.96508728
GVS01-03	4 h (Session 1)	13:47	9:47	240	1	Yes	1	Session 1	0	Placebo			0	4	Velocity (m/sec)	0.78	0.54	0.24	44.44444444
GVS01-03	4 h (Session 1)	13:47	9:47	240	1	Yes	1	Session 1	0	Placebo			0	5	Stride length (m)	0.44	0.37	0.07	18.91891892
GVS01-03	4 h (Session 1)	13:47	9:47	240	1	Yes	1	Session 1	0	Placebo			0	6	Stride duration (sec)	2.26	2.71	-0.45	-16.60516605
GVS01-03	4 h (Session 1)	13:47	9:47	240	1	Yes	1	Session 1	0	Placebo			0	7	Lateral movement distance (trunk) (cm)	4.47	3.25	1.22	37.53846154
GVS01-03	4 h (Session 1)	13:47	9:47	240	1	Yes	1	Session 1	0	Placebo			0	8	DGI	8	8	0	0
GVS01-03	4 h (Session 1)	13:47	9:47	240	1	Yes	1	Session 1	0	Placebo			0	9	Subjective improvement score	2
GVS01-03	4 h (Session 1)	13:47	9:47	240	1	Yes	1	Session 1	0	Placebo			0	10	Number of steps
GVS01-03	5 h (Session 1)	14:47	9:47	300	1	Yes	1	Session 1	0	Placebo			0	1	TTL (cm)	109.28	173.93	-64.65	-37.17012591
GVS01-03	5 h (Session 1)	14:47	9:47	300	1	Yes	1	Session 1	0	Placebo			0	2	Area (cm^2)	3.99	9.756666667	-5.766666667	-59.10488555
GVS01-03	5 h (Session 1)	14:47	9:47	300	1	Yes	1	Session 1	0	Placebo			0	3	RMS (cm/sec)	0.84	1.336666667	-0.496666667	-37.15710723
GVS01-03	5 h (Session 1)	14:47	9:47	300	1	Yes	1	Session 1	0	Placebo			0	4	Velocity (m/sec)	0.74	0.54	0.2	37.03703704
GVS01-03	5 h (Session 1)	14:47	9:47	300	1	Yes	1	Session 1	0	Placebo			0	5	Stride length (m)	0.43	0.37	0.06	16.21621622
GVS01-03	5 h (Session 1)	14:47	9:47	300	1	Yes	1	Session 1	0	Placebo			0	6	Stride duration (sec)	2.28	2.71	-0.43	-15.86715867
GVS01-03	5 h (Session 1)	14:47	9:47	300	1	Yes	1	Session 1	0	Placebo			0	7	Lateral movement distance (trunk) (cm)	4.58	3.25	1.33	40.92307692
GVS01-03	5 h (Session 1)	14:47	9:47	300	1	Yes	1	Session 1	0	Placebo			0	8	DGI	6	8	-2	-25
GVS01-03	5 h (Session 1)	14:47	9:47	300	1	Yes	1	Session 1	0	Placebo			0	9	Subjective improvement score	2
GVS01-03	5 h (Session 1)	14:47	9:47	300	1	Yes	1	Session 1	0	Placebo			0	10	Number of steps
GVS01-03	6 h (Session 1)	15:47	9:47	360	1	Yes	1	Session 1	0	Placebo			0	1	TTL (cm)	150.89	173.93	-23.04	-13.24670845
GVS01-03	6 h (Session 1)	15:47	9:47	360	1	Yes	1	Session 1	0	Placebo			0	2	Area (cm^2)	7.43	9.756666667	-2.326666667	-23.84694226
GVS01-03	6 h (Session 1)	15:47	9:47	360	1	Yes	1	Session 1	0	Placebo			0	3	RMS (cm/sec)	1.17	1.336666667	-0.166666667	-12.46882793
GVS01-03	6 h (Session 1)	15:47	9:47	360	1	Yes	1	Session 1	0	Placebo			0	4	Velocity (m/sec)	0.75	0.54	0.21	38.88888889
GVS01-03	6 h (Session 1)	15:47	9:47	360	1	Yes	1	Session 1	0	Placebo			0	5	Stride length (m)	0.43	0.37	0.06	16.21621622
GVS01-03	6 h (Session 1)	15:47	9:47	360	1	Yes	1	Session 1	0	Placebo			0	6	Stride duration (sec)	2.28	2.71	-0.43	-15.86715867
GVS01-03	6 h (Session 1)	15:47	9:47	360	1	Yes	1	Session 1	0	Placebo			0	7	Lateral movement distance (trunk) (cm)	4.23	3.25	0.98	30.15384615
GVS01-03	6 h (Session 1)	15:47	9:47	360	1	Yes	1	Session 1	0	Placebo			0	8	DGI	5	8	-3	-37.5
GVS01-03	6 h (Session 1)	15:47	9:47	360	1	Yes	1	Session 1	0	Placebo			0	9	Subjective improvement score	3
GVS01-03	6 h (Session 1)	15:47	9:47	360	1	Yes	1	Session 1	0	Placebo			0	10	Number of steps
GVS01-03	7 h (Session 1)	16:47	9:47	420	1	Yes	1	Session 1	0	Placebo			0	1	TTL (cm)	132.72	173.93	-41.21	-23.69343989
GVS01-03	7 h (Session 1)	16:47	9:47	420	1	Yes	1	Session 1	0	Placebo			0	2	Area (cm^2)	6.71	9.756666667	-3.046666667	-31.22651179
GVS01-03	7 h (Session 1)	16:47	9:47	420	1	Yes	1	Session 1	0	Placebo			0	3	RMS (cm/sec)	1.06	1.336666667	-0.276666667	-20.69825436
GVS01-03	7 h (Session 1)	16:47	9:47	420	1	Yes	1	Session 1	0	Placebo			0	4	Velocity (m/sec)	0.83	0.54	0.29	53.7037037
GVS01-03	7 h (Session 1)	16:47	9:47	420	1	Yes	1	Session 1	0	Placebo			0	5	Stride length (m)	0.45	0.37	0.08	21.62162162
GVS01-03	7 h (Session 1)	16:47	9:47	420	1	Yes	1	Session 1	0	Placebo			0	6	Stride duration (sec)	2.18	2.71	-0.53	-19.55719557
GVS01-03	7 h (Session 1)	16:47	9:47	420	1	Yes	1	Session 1	0	Placebo			0	7	Lateral movement distance (trunk) (cm)	5.57	3.25	2.32	71.38461539
GVS01-03	7 h (Session 1)	16:47	9:47	420	1	Yes	1	Session 1	0	Placebo			0	8	DGI	6	8	-2	-25
GVS01-03	7 h (Session 1)	16:47	9:47	420	1	Yes	1	Session 1	0	Placebo			0	9	Subjective improvement score	3
GVS01-03	7 h (Session 1)	16:47	9:47	420	1	Yes	1	Session 1	0	Placebo			0	10	Number of steps	3259
GVS01-03	Baseline (Session 2)	9:17	9:43	-26	1	Yes	2	Session 2	1	nGVS			0	1	TTL (cm)	92.3	92.3
GVS01-03	Baseline (Session 2)	9:17	9:43	-26	1	Yes	2	Session 2	1	nGVS			0	2	Area (cm^2)	4.226666667	4.226666667
GVS01-03	Baseline (Session 2)	9:17	9:43	-26	1	Yes	2	Session 2	1	nGVS			0	3	RMS (cm/sec)	0.886666667	0.886666667
GVS01-03	Baseline (Session 2)	9:17	9:43	-26	1	Yes	2	Session 2	1	nGVS			0	4	Velocity (m/sec)	0.86	0.86
GVS01-03	Baseline (Session 2)	9:17	9:43	-26	1	Yes	2	Session 2	1	nGVS			0	5	Stride length (m)	0.46	0.46
GVS01-03	Baseline (Session 2)	9:17	9:43	-26	1	Yes	2	Session 2	1	nGVS			0	6	Stride duration (sec)	2.16	2.16
GVS01-03	Baseline (Session 2)	9:17	9:43	-26	1	Yes	2	Session 2	1	nGVS			0	7	Lateral movement distance (trunk) (cm)	3.86	3.86
GVS01-03	Baseline (Session 2)	9:17	9:43	-26	1	Yes	2	Session 2	1	nGVS			0	8	DGI	3	3
GVS01-03	0 h (Session 2)	9:44	9:43	1	1	Yes	2	Session 2	1	nGVS	1	Yes	0	1	TTL (cm)	123.75	92.3	31.45	34.07367281
GVS01-03	0 h (Session 2)	9:44	9:43	1	1	Yes	2	Session 2	1	nGVS	1	Yes	0	2	Area (cm^2)	5.94	4.226666667	1.713333333	40.5362776
GVS01-03	0 h (Session 2)	9:44	9:43	1	1	Yes	2	Session 2	1	nGVS	1	Yes	0	3	RMS (cm/sec)	1.03	0.886666667	0.143333333	16.16541353
GVS01-03	0 h (Session 2)	9:44	9:43	1	1	Yes	2	Session 2	1	nGVS	1	Yes	0	4	Velocity (m/sec)	0.93	0.86	0.07	8.139534884
GVS01-03	0 h (Session 2)	9:44	9:43	1	1	Yes	2	Session 2	1	nGVS	1	Yes	0	5	Stride length (m)	0.5	0.46	0.04	8.695652174
GVS01-03	0 h (Session 2)	9:44	9:43	1	1	Yes	2	Session 2	1	nGVS	1	Yes	0	6	Stride duration (sec)	2.16	2.16	0	0
GVS01-03	0 h (Session 2)	9:44	9:43	1	1	Yes	2	Session 2	1	nGVS	1	Yes	0	7	Lateral movement distance (trunk) (cm)	4.25	3.86	0.39	10.10362694
GVS01-03	0 h (Session 2)	9:44	9:43	1	1	Yes	2	Session 2	1	nGVS	1	Yes	0	8	DGI	3	3	0	0
GVS01-03	0 h (Session 2)	9:44	9:43	1	1	Yes	2	Session 2	1	nGVS	1	Yes	0	9	Subjective improvement score	3
GVS01-03	0 h (Session 2)	9:44	9:43	1	1	Yes	2	Session 2	1	nGVS	1	Yes	0	10	Number of steps
GVS01-03	0.5 h (Session 2)	10:13	9:43	30	1	Yes	2	Session 2	1	nGVS	1	Yes	0	1	TTL (cm)	104.55	92.3	12.25	13.27193933
GVS01-03	0.5 h (Session 2)	10:13	9:43	30	1	Yes	2	Session 2	1	nGVS	1	Yes	0	2	Area (cm^2)	6.06	4.226666667	1.833333333	43.37539432
GVS01-03	0.5 h (Session 2)	10:13	9:43	30	1	Yes	2	Session 2	1	nGVS	1	Yes	0	3	RMS (cm/sec)	0.94	0.886666667	0.053333333	6.015037594
GVS01-03	0.5 h (Session 2)	10:13	9:43	30	1	Yes	2	Session 2	1	nGVS	1	Yes	0	10	Number of steps
GVS01-03	1 h (Session 2)	10:43	9:43	60	1	Yes	2	Session 2	1	nGVS	1	Yes	0	1	TTL (cm)	96.33	92.3	4.03	4.366197183
GVS01-03	1 h (Session 2)	10:43	9:43	60	1	Yes	2	Session 2	1	nGVS	1	Yes	0	2	Area (cm^2)	6.46	4.226666667	2.233333333	52.83911672
GVS01-03	1 h (Session 2)	10:43	9:43	60	1	Yes	2	Session 2	1	nGVS	1	Yes	0	3	RMS (cm/sec)	1.11	0.886666667	0.223333333	25.18796993
GVS01-03	1 h (Session 2)	10:43	9:43	60	1	Yes	2	Session 2	1	nGVS	1	Yes	0	4	Velocity (m/sec)	0.95	0.86	0.09	10.46511628
GVS01-03	1 h (Session 2)	10:43	9:43	60	1	Yes	2	Session 2	1	nGVS	1	Yes	0	5	Stride length (m)	0.53	0.46	0.07	15.2173913
GVS01-03	1 h (Session 2)	10:43	9:43	60	1	Yes	2	Session 2	1	nGVS	1	Yes	0	6	Stride duration (sec)	2.24	2.16	0.08	3.703703704
GVS01-03	1 h (Session 2)	10:43	9:43	60	1	Yes	2	Session 2	1	nGVS	1	Yes	0	7	Lateral movement distance (trunk) (cm)	4.12	3.86	0.26	6.735751295
GVS01-03	1 h (Session 2)	10:43	9:43	60	1	Yes	2	Session 2	1	nGVS	1	Yes	0	8	DGI	1	3	-2	-66.66666667
GVS01-03	1 h (Session 2)	10:43	9:43	60	1	Yes	2	Session 2	1	nGVS	1	Yes	0	9	Subjective improvement score	3
GVS01-03	1 h (Session 2)	10:43	9:43	60	1	Yes	2	Session 2	1	nGVS	1	Yes	0	10	Number of steps
GVS01-03	2 h (Session 2)	11:43	9:43	120	1	Yes	2	Session 2	1	nGVS	1	Yes	0	1	TTL (cm)	95.33	92.3	3.03	3.282773565
GVS01-03	2 h (Session 2)	11:43	9:43	120	1	Yes	2	Session 2	1	nGVS	1	Yes	0	2	Area (cm^2)	5.27	4.226666667	1.043333333	24.68454259
GVS01-03	2 h (Session 2)	11:43	9:43	120	1	Yes	2	Session 2	1	nGVS	1	Yes	0	3	RMS (cm/sec)	0.95	0.886666667	0.063333333	7.142857143
GVS01-03	2 h (Session 2)	11:43	9:43	120	1	Yes	2	Session 2	1	nGVS	1	Yes	0	4	Velocity (m/sec)	1.05	0.86	0.19	22.09302326
GVS01-03	2 h (Session 2)	11:43	9:43	120	1	Yes	2	Session 2	1	nGVS	1	Yes	0	5	Stride length (m)	0.57	0.46	0.11	23.91304348
GVS01-03	2 h (Session 2)	11:43	9:43	120	1	Yes	2	Session 2	1	nGVS	1	Yes	0	6	Stride duration (sec)	2.18	2.16	0.02	0.925925926
GVS01-03	2 h (Session 2)	11:43	9:43	120	1	Yes	2	Session 2	1	nGVS	1	Yes	0	7	Lateral movement distance (trunk) (cm)	4.5	3.86	0.64	16.58031088
GVS01-03	2 h (Session 2)	11:43	9:43	120	1	Yes	2	Session 2	1	nGVS	1	Yes	0	8	DGI	6	3	3	100
GVS01-03	2 h (Session 2)	11:43	9:43	120	1	Yes	2	Session 2	1	nGVS	1	Yes	0	9	Subjective improvement score	3
GVS01-03	2 h (Session 2)	11:43	9:43	120	1	Yes	2	Session 2	1	nGVS	1	Yes	0	10	Number of steps
GVS01-03	3 h (Session 2)	12:44	9:43	181	1	Yes	2	Session 2	1	nGVS	1	Yes	0	1	TTL (cm)	109	92.3	16.7	18.09317443
GVS01-03	3 h (Session 2)	12:44	9:43	181	1	Yes	2	Session 2	1	nGVS	1	Yes	0	2	Area (cm^2)	6.63	4.226666667	2.403333333	56.86119874
GVS01-03	3 h (Session 2)	12:44	9:43	181	1	Yes	2	Session 2	1	nGVS	1	Yes	0	3	RMS (cm/sec)	1.11	0.886666667	0.223333333	25.18796993
GVS01-03	3 h (Session 2)	12:44	9:43	181	1	Yes	2	Session 2	1	nGVS	1	Yes	0	4	Velocity (m/sec)	1.01	0.86	0.15	17.44186047
GVS01-03	3 h (Session 2)	12:44	9:43	181	1	Yes	2	Session 2	1	nGVS	1	Yes	0	5	Stride length (m)	0.53	0.46	0.07	15.2173913
GVS01-03	3 h (Session 2)	12:44	9:43	181	1	Yes	2	Session 2	1	nGVS	1	Yes	0	6	Stride duration (sec)	2.09	2.16	-0.07	-3.240740741
GVS01-03	3 h (Session 2)	12:44	9:43	181	1	Yes	2	Session 2	1	nGVS	1	Yes	0	7	Lateral movement distance (trunk) (cm)	4.7	3.86	0.84	21.76165803
GVS01-03	3 h (Session 2)	12:44	9:43	181	1	Yes	2	Session 2	1	nGVS	1	Yes	0	8	DGI	6	3	3	100
GVS01-03	3 h (Session 2)	12:44	9:43	181	1	Yes	2	Session 2	1	nGVS	1	Yes	0	9	Subjective improvement score	4
GVS01-03	3 h (Session 2)	12:44	9:43	181	1	Yes	2	Session 2	1	nGVS	1	Yes	0	10	Number of steps	1647
GVS01-03	4 h (Session 2)	13:43	9:43	240	1	Yes	2	Session 2	1	nGVS			0	1	TTL (cm)	89.77	92.3	-2.53	-2.741061755
GVS01-03	4 h (Session 2)	13:43	9:43	240	1	Yes	2	Session 2	1	nGVS			0	2	Area (cm^2)	6.75	4.226666667	2.523333333	59.70031546
GVS01-03	4 h (Session 2)	13:43	9:43	240	1	Yes	2	Session 2	1	nGVS			0	3	RMS (cm/sec)	1.15	0.886666667	0.263333333	29.69924812
GVS01-03	4 h (Session 2)	13:43	9:43	240	1	Yes	2	Session 2	1	nGVS			0	4	Velocity (m/sec)	1.1	0.86	0.24	27.90697674
GVS01-03	4 h (Session 2)	13:43	9:43	240	1	Yes	2	Session 2	1	nGVS			0	5	Stride length (m)	0.6	0.46	0.14	30.43478261
GVS01-03	4 h (Session 2)	13:43	9:43	240	1	Yes	2	Session 2	1	nGVS			0	6	Stride duration (sec)	2.18	2.16	0.02	0.925925926
GVS01-03	4 h (Session 2)	13:43	9:43	240	1	Yes	2	Session 2	1	nGVS			0	7	Lateral movement distance (trunk) (cm)	4.95	3.86	1.09	28.23834197
GVS01-03	4 h (Session 2)	13:43	9:43	240	1	Yes	2	Session 2	1	nGVS			0	8	DGI	5	3	2	66.66666667
GVS01-03	4 h (Session 2)	13:43	9:43	240	1	Yes	2	Session 2	1	nGVS			0	9	Subjective improvement score	4
GVS01-03	4 h (Session 2)	13:43	9:43	240	1	Yes	2	Session 2	1	nGVS			0	10	Number of steps
GVS01-03	5 h (Session 2)	14:43	9:43	300	1	Yes	2	Session 2	1	nGVS			0	1	TTL (cm)	130.31	92.3	38.01	41.18093174
GVS01-03	5 h (Session 2)	14:43	9:43	300	1	Yes	2	Session 2	1	nGVS			0	2	Area (cm^2)	7.72	4.226666667	3.493333333	82.64984227
GVS01-03	5 h (Session 2)	14:43	9:43	300	1	Yes	2	Session 2	1	nGVS			0	3	RMS (cm/sec)	1.13	0.886666667	0.243333333	27.44360902
GVS01-03	5 h (Session 2)	14:43	9:43	300	1	Yes	2	Session 2	1	nGVS			0	4	Velocity (m/sec)	1.1	0.86	0.24	27.90697674
GVS01-03	5 h (Session 2)	14:43	9:43	300	1	Yes	2	Session 2	1	nGVS			0	5	Stride length (m)	0.57	0.46	0.11	23.91304348
GVS01-03	5 h (Session 2)	14:43	9:43	300	1	Yes	2	Session 2	1	nGVS			0	6	Stride duration (sec)	2.1	2.16	-0.06	-2.777777778
GVS01-03	5 h (Session 2)	14:43	9:43	300	1	Yes	2	Session 2	1	nGVS			0	7	Lateral movement distance (trunk) (cm)	3.95	3.86	0.09	2.331606218
GVS01-03	5 h (Session 2)	14:43	9:43	300	1	Yes	2	Session 2	1	nGVS			0	8	DGI	8	3	5	166.6666667
GVS01-03	5 h (Session 2)	14:43	9:43	300	1	Yes	2	Session 2	1	nGVS			0	9	Subjective improvement score	4
GVS01-03	5 h (Session 2)	14:43	9:43	300	1	Yes	2	Session 2	1	nGVS			0	10	Number of steps
GVS01-03	6 h (Session 2)	15:43	9:43	360	1	Yes	2	Session 2	1	nGVS			0	1	TTL (cm)	86.19	92.3	-6.11	-6.61971831
GVS01-03	6 h (Session 2)	15:43	9:43	360	1	Yes	2	Session 2	1	nGVS			0	2	Area (cm^2)	3.39	4.226666667	-0.836666667	-19.79495268
GVS01-03	6 h (Session 2)	15:43	9:43	360	1	Yes	2	Session 2	1	nGVS			0	3	RMS (cm/sec)	0.79	0.886666667	-0.096666667	-10.90225564
GVS01-03	6 h (Session 2)	15:43	9:43	360	1	Yes	2	Session 2	1	nGVS			0	4	Velocity (m/sec)	1.08	0.86	0.22	25.58139535
GVS01-03	6 h (Session 2)	15:43	9:43	360	1	Yes	2	Session 2	1	nGVS			0	5	Stride length (m)	0.58	0.46	0.12	26.08695652
GVS01-03	6 h (Session 2)	15:43	9:43	360	1	Yes	2	Session 2	1	nGVS			0	6	Stride duration (sec)	2.13	2.16	-0.03	-1.388888889
GVS01-03	6 h (Session 2)	15:43	9:43	360	1	Yes	2	Session 2	1	nGVS			0	7	Lateral movement distance (trunk) (cm)	4.43	3.86	0.57	14.76683938
GVS01-03	6 h (Session 2)	15:43	9:43	360	1	Yes	2	Session 2	1	nGVS			0	8	DGI	7	3	4	133.3333333
GVS01-03	6 h (Session 2)	15:43	9:43	360	1	Yes	2	Session 2	1	nGVS			0	9	Subjective improvement score	3
GVS01-03	6 h (Session 2)	15:43	9:43	360	1	Yes	2	Session 2	1	nGVS			0	10	Number of steps
GVS01-03	7 h (Session 2)	16:43	9:43	420	1	Yes	2	Session 2	1	nGVS			0	1	TTL (cm)	108.06	92.3	15.76	17.07475623
GVS01-03	7 h (Session 2)	16:43	9:43	420	1	Yes	2	Session 2	1	nGVS			0	2	Area (cm^2)	9.3	4.226666667	5.073333333	120.0315457
GVS01-03	7 h (Session 2)	16:43	9:43	420	1	Yes	2	Session 2	1	nGVS			0	3	RMS (cm/sec)	1.2	0.886666667	0.313333333	35.33834587
GVS01-03	7 h (Session 2)	16:43	9:43	420	1	Yes	2	Session 2	1	nGVS			0	4	Velocity (m/sec)	0.94	0.86	0.08	9.302325581
GVS01-03	7 h (Session 2)	16:43	9:43	420	1	Yes	2	Session 2	1	nGVS			0	5	Stride length (m)	0.52	0.46	0.06	13.04347826
GVS01-03	7 h (Session 2)	16:43	9:43	420	1	Yes	2	Session 2	1	nGVS			0	6	Stride duration (sec)	2.25	2.16	0.09	4.166666667
GVS01-03	7 h (Session 2)	16:43	9:43	420	1	Yes	2	Session 2	1	nGVS			0	7	Lateral movement distance (trunk) (cm)	5.61	3.86	1.75	45.33678757
GVS01-03	7 h (Session 2)	16:43	9:43	420	1	Yes	2	Session 2	1	nGVS			0	8	DGI	7	3	4	133.3333333
GVS01-03	7 h (Session 2)	16:43	9:43	420	1	Yes	2	Session 2	1	nGVS			0	9	Subjective improvement score	4
GVS01-03	7 h (Session 2)	16:43	9:43	420	1	Yes	2	Session 2	1	nGVS			0	10	Number of steps	4026
GVS01-04	Baseline (Session 1)	9:53	10:19	-26	1	Yes	1	Session 1	1	nGVS			1	1	TTL (cm)	128.6766667	128.6766667
GVS01-04	Baseline (Session 1)	9:53	10:19	-26	1	Yes	1	Session 1	1	nGVS			1	2	Area (cm^2)	7.463333333	7.463333333
GVS01-04	Baseline (Session 1)	9:53	10:19	-26	1	Yes	1	Session 1	1	nGVS			1	3	RMS (cm/sec)	1.193333333	1.193333333
GVS01-04	Baseline (Session 1)	9:53	10:19	-26	1	Yes	1	Session 1	1	nGVS			1	4	Velocity (m/sec)	1.08	1.08
GVS01-04	Baseline (Session 1)	9:53	10:19	-26	1	Yes	1	Session 1	1	nGVS			1	5	Stride length (m)	0.52	0.52
GVS01-04	Baseline (Session 1)	9:53	10:19	-26	1	Yes	1	Session 1	1	nGVS			1	6	Stride duration (sec)	1.91	1.91
GVS01-04	Baseline (Session 1)	9:53	10:19	-26	1	Yes	1	Session 1	1	nGVS			1	7	Lateral movement distance (trunk) (cm)	2.12	2.12
GVS01-04	Baseline (Session 1)	9:53	10:19	-26	1	Yes	1	Session 1	1	nGVS			1	8	DGI	6	6
GVS01-04	0 h (Session 1)	10:19	10:19	0	1	Yes	1	Session 1	1	nGVS	1	Yes	1	1	TTL (cm)	126.33	128.6766667	-2.346666667	-1.823692459
GVS01-04	0 h (Session 1)	10:19	10:19	0	1	Yes	1	Session 1	1	nGVS	1	Yes	1	2	Area (cm^2)	7.3	7.463333333	-0.163333333	-2.188476999
GVS01-04	0 h (Session 1)	10:19	10:19	0	1	Yes	1	Session 1	1	nGVS	1	Yes	1	3	RMS (cm/sec)	1.24	1.193333333	0.046666667	3.910614525
GVS01-04	0 h (Session 1)	10:19	10:19	0	1	Yes	1	Session 1	1	nGVS	1	Yes	1	4	Velocity (m/sec)	1.11	1.08	0.03	2.777777778
GVS01-04	0 h (Session 1)	10:19	10:19	0	1	Yes	1	Session 1	1	nGVS	1	Yes	1	5	Stride length (m)	0.52	0.52	0	0
GVS01-04	0 h (Session 1)	10:19	10:19	0	1	Yes	1	Session 1	1	nGVS	1	Yes	1	6	Stride duration (sec)	1.86	1.91	-0.05	-2.617801047
GVS01-04	0 h (Session 1)	10:19	10:19	0	1	Yes	1	Session 1	1	nGVS	1	Yes	1	7	Lateral movement distance (trunk) (cm)	2.47	2.12	0.35	16.50943396
GVS01-04	0 h (Session 1)	10:19	10:19	0	1	Yes	1	Session 1	1	nGVS	1	Yes	1	8	DGI	5	6	-1	-16.66666667
GVS01-04	0 h (Session 1)	10:19	10:19	0	1	Yes	1	Session 1	1	nGVS	1	Yes	1	9	Subjective improvement score	4
GVS01-04	0 h (Session 1)	10:19	10:19	0	1	Yes	1	Session 1	1	nGVS	1	Yes	1	10	Number of steps
GVS01-04	0.5 h (Session 1)	10:49	10:19	30	1	Yes	1	Session 1	1	nGVS	1	Yes	1	1	TTL (cm)	109.32	128.6766667	-19.35666667	-15.04287232
GVS01-04	0.5 h (Session 1)	10:49	10:19	30	1	Yes	1	Session 1	1	nGVS	1	Yes	1	2	Area (cm^2)	7.74	7.463333333	0.276666667	3.707012059
GVS01-04	0.5 h (Session 1)	10:49	10:19	30	1	Yes	1	Session 1	1	nGVS	1	Yes	1	3	RMS (cm/sec)	1.22	1.193333333	0.026666667	2.234636872
GVS01-04	0.5 h (Session 1)	10:49	10:19	30	1	Yes	1	Session 1	1	nGVS	1	Yes	1	10	Number of steps
GVS01-04	1 h (Session 1)	11:21	10:19	62	1	Yes	1	Session 1	1	nGVS	1	Yes	1	1	TTL (cm)	109.05	128.6766667	-19.62666667	-15.25270057
GVS01-04	1 h (Session 1)	11:21	10:19	62	1	Yes	1	Session 1	1	nGVS	1	Yes	1	2	Area (cm^2)	7.26	7.463333333	-0.203333333	-2.724430549
GVS01-04	1 h (Session 1)	11:21	10:19	62	1	Yes	1	Session 1	1	nGVS	1	Yes	1	3	RMS (cm/sec)	1.24	1.193333333	0.046666667	3.910614525
GVS01-04	1 h (Session 1)	11:21	10:19	62	1	Yes	1	Session 1	1	nGVS	1	Yes	1	4	Velocity (m/sec)	1.12	1.08	0.04	3.703703704
GVS01-04	1 h (Session 1)	11:21	10:19	62	1	Yes	1	Session 1	1	nGVS	1	Yes	1	5	Stride length (m)	0.53	0.52	0.01	1.923076923
GVS01-04	1 h (Session 1)	11:21	10:19	62	1	Yes	1	Session 1	1	nGVS	1	Yes	1	6	Stride duration (sec)	1.9	1.91	-0.01	-0.523560209
GVS01-04	1 h (Session 1)	11:21	10:19	62	1	Yes	1	Session 1	1	nGVS	1	Yes	1	7	Lateral movement distance (trunk) (cm)	2.73	2.12	0.61	28.77358491
GVS01-04	1 h (Session 1)	11:21	10:19	62	1	Yes	1	Session 1	1	nGVS	1	Yes	1	8	DGI	5	6	-1	-16.66666667
GVS01-04	1 h (Session 1)	11:21	10:19	62	1	Yes	1	Session 1	1	nGVS	1	Yes	1	9	Subjective improvement score	3
GVS01-04	1 h (Session 1)	11:21	10:19	62	1	Yes	1	Session 1	1	nGVS	1	Yes	1	10	Number of steps
GVS01-04	2 h (Session 1)	12:19	10:19	120	1	Yes	1	Session 1	1	nGVS	1	Yes	1	1	TTL (cm)	146.86	128.6766667	18.18333333	14.13102609
GVS01-04	2 h (Session 1)	12:19	10:19	120	1	Yes	1	Session 1	1	nGVS	1	Yes	1	2	Area (cm^2)	10.69	7.463333333	3.226666667	43.23358642
GVS01-04	2 h (Session 1)	12:19	10:19	120	1	Yes	1	Session 1	1	nGVS	1	Yes	1	3	RMS (cm/sec)	1.42	1.193333333	0.226666667	18.99441341
GVS01-04	2 h (Session 1)	12:19	10:19	120	1	Yes	1	Session 1	1	nGVS	1	Yes	1	4	Velocity (m/sec)	1.1	1.08	0.02	1.851851852
GVS01-04	2 h (Session 1)	12:19	10:19	120	1	Yes	1	Session 1	1	nGVS	1	Yes	1	5	Stride length (m)	0.51	0.52	-0.01	-1.923076923
GVS01-04	2 h (Session 1)	12:19	10:19	120	1	Yes	1	Session 1	1	nGVS	1	Yes	1	6	Stride duration (sec)	1.85	1.91	-0.06	-3.141361257
GVS01-04	2 h (Session 1)	12:19	10:19	120	1	Yes	1	Session 1	1	nGVS	1	Yes	1	7	Lateral movement distance (trunk) (cm)	3.58	2.12	1.46	68.86792453
GVS01-04	2 h (Session 1)	12:19	10:19	120	1	Yes	1	Session 1	1	nGVS	1	Yes	1	8	DGI	5	6	-1	-16.66666667
GVS01-04	2 h (Session 1)	12:19	10:19	120	1	Yes	1	Session 1	1	nGVS	1	Yes	1	9	Subjective improvement score	3
GVS01-04	2 h (Session 1)	12:19	10:19	120	1	Yes	1	Session 1	1	nGVS	1	Yes	1	10	Number of steps
GVS01-04	3 h (Session 1)	13:19	10:19	180	1	Yes	1	Session 1	1	nGVS	1	Yes	1	1	TTL (cm)	125.19	128.6766667	-3.486666667	-2.709633966
GVS01-04	3 h (Session 1)	13:19	10:19	180	1	Yes	1	Session 1	1	nGVS	1	Yes	1	2	Area (cm^2)	8.51	7.463333333	1.046666667	14.02411791
GVS01-04	3 h (Session 1)	13:19	10:19	180	1	Yes	1	Session 1	1	nGVS	1	Yes	1	3	RMS (cm/sec)	1.22	1.193333333	0.026666667	2.234636872
GVS01-04	3 h (Session 1)	13:19	10:19	180	1	Yes	1	Session 1	1	nGVS	1	Yes	1	4	Velocity (m/sec)	1.01	1.08	-0.07	-6.481481481
GVS01-04	3 h (Session 1)	13:19	10:19	180	1	Yes	1	Session 1	1	nGVS	1	Yes	1	5	Stride length (m)	0.47	0.52	-0.05	-9.615384615
GVS01-04	3 h (Session 1)	13:19	10:19	180	1	Yes	1	Session 1	1	nGVS	1	Yes	1	6	Stride duration (sec)	1.87	1.91	-0.04	-2.094240838
GVS01-04	3 h (Session 1)	13:19	10:19	180	1	Yes	1	Session 1	1	nGVS	1	Yes	1	7	Lateral movement distance (trunk) (cm)	2.52	2.12	0.4	18.86792453
GVS01-04	3 h (Session 1)	13:19	10:19	180	1	Yes	1	Session 1	1	nGVS	1	Yes	1	8	DGI	6	6	0	0
GVS01-04	3 h (Session 1)	13:19	10:19	180	1	Yes	1	Session 1	1	nGVS	1	Yes	1	9	Subjective improvement score	3
GVS01-04	3 h (Session 1)	13:19	10:19	180	1	Yes	1	Session 1	1	nGVS	1	Yes	1	10	Number of steps	1899
GVS01-04	4 h (Session 1)	14:19	10:19	240	1	Yes	1	Session 1	1	nGVS			1	1	TTL (cm)	116.43	128.6766667	-12.24666667	-9.517395021
GVS01-04	4 h (Session 1)	14:19	10:19	240	1	Yes	1	Session 1	1	nGVS			1	2	Area (cm^2)	6.68	7.463333333	-0.783333333	-10.49575703
GVS01-04	4 h (Session 1)	14:19	10:19	240	1	Yes	1	Session 1	1	nGVS			1	3	RMS (cm/sec)	1.09	1.193333333	-0.103333333	-8.659217877
GVS01-04	4 h (Session 1)	14:19	10:19	240	1	Yes	1	Session 1	1	nGVS			1	4	Velocity (m/sec)	1.02	1.08	-0.06	-5.555555556
GVS01-04	4 h (Session 1)	14:19	10:19	240	1	Yes	1	Session 1	1	nGVS			1	5	Stride length (m)	0.49	0.52	-0.03	-5.769230769
GVS01-04	4 h (Session 1)	14:19	10:19	240	1	Yes	1	Session 1	1	nGVS			1	6	Stride duration (sec)	1.92	1.91	0.01	0.523560209
GVS01-04	4 h (Session 1)	14:19	10:19	240	1	Yes	1	Session 1	1	nGVS			1	7	Lateral movement distance (trunk) (cm)	2.89	2.12	0.77	36.32075472
GVS01-04	4 h (Session 1)	14:19	10:19	240	1	Yes	1	Session 1	1	nGVS			1	8	DGI	4	6	-2	-33.33333333
GVS01-04	4 h (Session 1)	14:19	10:19	240	1	Yes	1	Session 1	1	nGVS			1	9	Subjective improvement score	3
GVS01-04	4 h (Session 1)	14:19	10:19	240	1	Yes	1	Session 1	1	nGVS			1	10	Number of steps
GVS01-04	5 h (Session 1)	15:19	10:19	300	1	Yes	1	Session 1	1	nGVS			1	1	TTL (cm)	88.58	128.6766667	-40.09666667	-31.16079061
GVS01-04	5 h (Session 1)	15:19	10:19	300	1	Yes	1	Session 1	1	nGVS			1	2	Area (cm^2)	5.5	7.463333333	-1.963333333	-26.30638678
GVS01-04	5 h (Session 1)	15:19	10:19	300	1	Yes	1	Session 1	1	nGVS			1	3	RMS (cm/sec)	0.98	1.193333333	-0.213333333	-17.87709497
GVS01-04	5 h (Session 1)	15:19	10:19	300	1	Yes	1	Session 1	1	nGVS			1	4	Velocity (m/sec)	1.04	1.08	-0.04	-3.703703704
GVS01-04	5 h (Session 1)	15:19	10:19	300	1	Yes	1	Session 1	1	nGVS			1	5	Stride length (m)	0.5	0.52	-0.02	-3.846153846
GVS01-04	5 h (Session 1)	15:19	10:19	300	1	Yes	1	Session 1	1	nGVS			1	6	Stride duration (sec)	1.93	1.91	0.02	1.047120419
GVS01-04	5 h (Session 1)	15:19	10:19	300	1	Yes	1	Session 1	1	nGVS			1	7	Lateral movement distance (trunk) (cm)	2.15	2.12	0.03	1.41509434
GVS01-04	5 h (Session 1)	15:19	10:19	300	1	Yes	1	Session 1	1	nGVS			1	8	DGI	6	6	0	0
GVS01-04	5 h (Session 1)	15:19	10:19	300	1	Yes	1	Session 1	1	nGVS			1	9	Subjective improvement score	4
GVS01-04	5 h (Session 1)	15:19	10:19	300	1	Yes	1	Session 1	1	nGVS			1	10	Number of steps
GVS01-04	6 h (Session 1)	16:19	10:19	360	1	Yes	1	Session 1	1	nGVS			1	1	TTL (cm)	117.09	128.6766667	-11.58666667	-9.004481517
GVS01-04	6 h (Session 1)	16:19	10:19	360	1	Yes	1	Session 1	1	nGVS			1	2	Area (cm^2)	9.77	7.463333333	2.306666667	30.90665476
GVS01-04	6 h (Session 1)	16:19	10:19	360	1	Yes	1	Session 1	1	nGVS			1	3	RMS (cm/sec)	1.44	1.193333333	0.246666667	20.67039106
GVS01-04	6 h (Session 1)	16:19	10:19	360	1	Yes	1	Session 1	1	nGVS			1	4	Velocity (m/sec)	1.05	1.08	-0.03	-2.777777778
GVS01-04	6 h (Session 1)	16:19	10:19	360	1	Yes	1	Session 1	1	nGVS			1	5	Stride length (m)	0.5	0.52	-0.02	-3.846153846
GVS01-04	6 h (Session 1)	16:19	10:19	360	1	Yes	1	Session 1	1	nGVS			1	6	Stride duration (sec)	1.92	1.91	0.01	0.523560209
GVS01-04	6 h (Session 1)	16:19	10:19	360	1	Yes	1	Session 1	1	nGVS			1	7	Lateral movement distance (trunk) (cm)	2.48	2.12	0.36	16.98113208
GVS01-04	6 h (Session 1)	16:19	10:19	360	1	Yes	1	Session 1	1	nGVS			1	8	DGI	7	6	1	16.66666667
GVS01-04	6 h (Session 1)	16:19	10:19	360	1	Yes	1	Session 1	1	nGVS			1	9	Subjective improvement score	3
GVS01-04	6 h (Session 1)	16:19	10:19	360	1	Yes	1	Session 1	1	nGVS			1	10	Number of steps
GVS01-04	7 h (Session 1)	17:19	10:19	420	1	Yes	1	Session 1	1	nGVS			1	1	TTL (cm)	110.51	128.6766667	-18.16666667	-14.11807372
GVS01-04	7 h (Session 1)	17:19	10:19	420	1	Yes	1	Session 1	1	nGVS			1	2	Area (cm^2)	7.41	7.463333333	-0.053333333	-0.714604734
GVS01-04	7 h (Session 1)	17:19	10:19	420	1	Yes	1	Session 1	1	nGVS			1	3	RMS (cm/sec)	1.18	1.193333333	-0.013333333	-1.117318436
GVS01-04	7 h (Session 1)	17:19	10:19	420	1	Yes	1	Session 1	1	nGVS			1	4	Velocity (m/sec)	1.05	1.08	-0.03	-2.777777778
GVS01-04	7 h (Session 1)	17:19	10:19	420	1	Yes	1	Session 1	1	nGVS			1	5	Stride length (m)	0.5	0.52	-0.02	-3.846153846
GVS01-04	7 h (Session 1)	17:19	10:19	420	1	Yes	1	Session 1	1	nGVS			1	6	Stride duration (sec)	1.9	1.91	-0.01	-0.523560209
GVS01-04	7 h (Session 1)	17:19	10:19	420	1	Yes	1	Session 1	1	nGVS			1	7	Lateral movement distance (trunk) (cm)	2.19	2.12	0.07	3.301886793
GVS01-04	7 h (Session 1)	17:19	10:19	420	1	Yes	1	Session 1	1	nGVS			1	8	DGI	4	6	-2	-33.33333333
GVS01-04	7 h (Session 1)	17:19	10:19	420	1	Yes	1	Session 1	1	nGVS			1	9	Subjective improvement score	3
GVS01-04	7 h (Session 1)	17:19	10:19	420	1	Yes	1	Session 1	1	nGVS			1	10	Number of steps	3468
GVS01-05	Baseline (Session 1)	9:35	9:55	-20	1	Yes	1	Session 1	0	Placebo			1	1	TTL (cm)	96.12	96.12
GVS01-05	Baseline (Session 1)	9:35	9:55	-20	1	Yes	1	Session 1	0	Placebo			1	2	Area (cm^2)	8.16	8.16
GVS01-05	Baseline (Session 1)	9:35	9:55	-20	1	Yes	1	Session 1	0	Placebo			1	3	RMS (cm/sec)	1.21	1.21
GVS01-05	Baseline (Session 1)	9:35	9:55	-20	1	Yes	1	Session 1	0	Placebo			1	4	Velocity (m/sec)	1.03	1.03
GVS01-05	Baseline (Session 1)	9:35	9:55	-20	1	Yes	1	Session 1	0	Placebo			1	5	Stride length (m)	0.57	0.57
GVS01-05	Baseline (Session 1)	9:35	9:55	-20	1	Yes	1	Session 1	0	Placebo			1	6	Stride duration (sec)	2.2	2.2
GVS01-05	Baseline (Session 1)	9:35	9:55	-20	1	Yes	1	Session 1	0	Placebo			1	7	Lateral movement distance (trunk) (cm)	2.93	2.93
GVS01-05	Baseline (Session 1)	9:35	9:55	-20	1	Yes	1	Session 1	0	Placebo			1	8	DGI	1	1
GVS01-05	0 h (Session 1)	9:57	9:55	2	1	Yes	1	Session 1	0	Placebo	1	Yes	1	1	TTL (cm)	79.44	96.12	-16.68	-17.35330836
GVS01-05	0 h (Session 1)	9:57	9:55	2	1	Yes	1	Session 1	0	Placebo	1	Yes	1	2	Area (cm^2)	6.81	8.16	-1.35	-16.54411765
GVS01-05	0 h (Session 1)	9:57	9:55	2	1	Yes	1	Session 1	0	Placebo	1	Yes	1	3	RMS (cm/sec)	1.15	1.21	-0.06	-4.958677686
GVS01-05	0 h (Session 1)	9:57	9:55	2	1	Yes	1	Session 1	0	Placebo	1	Yes	1	4	Velocity (m/sec)	1.14	1.03	0.11	10.67961165
GVS01-05	0 h (Session 1)	9:57	9:55	2	1	Yes	1	Session 1	0	Placebo	1	Yes	1	5	Stride length (m)	0.6	0.57	0.03	5.263157895
GVS01-05	0 h (Session 1)	9:57	9:55	2	1	Yes	1	Session 1	0	Placebo	1	Yes	1	6	Stride duration (sec)	2.1	2.2	-0.1	-4.545454545
GVS01-05	0 h (Session 1)	9:57	9:55	2	1	Yes	1	Session 1	0	Placebo	1	Yes	1	7	Lateral movement distance (trunk) (cm)	3.48	2.93	0.55	18.77133106
GVS01-05	0 h (Session 1)	9:57	9:55	2	1	Yes	1	Session 1	0	Placebo	1	Yes	1	8	DGI	6	1	5	500
GVS01-05	0 h (Session 1)	9:57	9:55	2	1	Yes	1	Session 1	0	Placebo	1	Yes	1	9	Subjective improvement score	3
GVS01-05	0 h (Session 1)	9:57	9:55	2	1	Yes	1	Session 1	0	Placebo	1	Yes	1	10	Number of steps
GVS01-05	0.5 h (Session 1)	10:25	9:55	30	1	Yes	1	Session 1	0	Placebo	1	Yes	1	1	TTL (cm)	104.87	96.12	8.75	9.103204328
GVS01-05	0.5 h (Session 1)	10:25	9:55	30	1	Yes	1	Session 1	0	Placebo	1	Yes	1	2	Area (cm^2)	10.3	8.16	2.14	26.2254902
GVS01-05	0.5 h (Session 1)	10:25	9:55	30	1	Yes	1	Session 1	0	Placebo	1	Yes	1	3	RMS (cm/sec)	1.46	1.21	0.25	20.66115703
GVS01-05	0.5 h (Session 1)	10:25	9:55	30	1	Yes	1	Session 1	0	Placebo	1	Yes	1	10	Number of steps
GVS01-05	1 h (Session 1)	10:55	9:55	60	1	Yes	1	Session 1	0	Placebo	1	Yes	1	1	TTL (cm)	110.4	96.12	14.28	14.85642946
GVS01-05	1 h (Session 1)	10:55	9:55	60	1	Yes	1	Session 1	0	Placebo	1	Yes	1	2	Area (cm^2)	15.2	8.16	7.04	86.2745098
GVS01-05	1 h (Session 1)	10:55	9:55	60	1	Yes	1	Session 1	0	Placebo	1	Yes	1	3	RMS (cm/sec)	1.79	1.21	0.58	47.9338843
GVS01-05	1 h (Session 1)	10:55	9:55	60	1	Yes	1	Session 1	0	Placebo	1	Yes	1	4	Velocity (m/sec)	1.13	1.03	0.1	9.708737864
GVS01-05	1 h (Session 1)	10:55	9:55	60	1	Yes	1	Session 1	0	Placebo	1	Yes	1	5	Stride length (m)	0.59	0.57	0.02	3.50877193
GVS01-05	1 h (Session 1)	10:55	9:55	60	1	Yes	1	Session 1	0	Placebo	1	Yes	1	6	Stride duration (sec)	2.1	2.2	-0.1	-4.545454545
GVS01-05	1 h (Session 1)	10:55	9:55	60	1	Yes	1	Session 1	0	Placebo	1	Yes	1	7	Lateral movement distance (trunk) (cm)	2.92	2.93	-0.01	-0.341296928
GVS01-05	1 h (Session 1)	10:55	9:55	60	1	Yes	1	Session 1	0	Placebo	1	Yes	1	8	DGI	7	1	6	600
GVS01-05	1 h (Session 1)	10:55	9:55	60	1	Yes	1	Session 1	0	Placebo	1	Yes	1	9	Subjective improvement score	3
GVS01-05	1 h (Session 1)	10:55	9:55	60	1	Yes	1	Session 1	0	Placebo	1	Yes	1	10	Number of steps
GVS01-05	2 h (Session 1)	12:10	9:55	135	1	Yes	1	Session 1	0	Placebo	1	Yes	1	1	TTL (cm)	65.62	96.12	-30.5	-31.73116937
GVS01-05	2 h (Session 1)	12:10	9:55	135	1	Yes	1	Session 1	0	Placebo	1	Yes	1	2	Area (cm^2)	5.11	8.16	-3.05	-37.37745098
GVS01-05	2 h (Session 1)	12:10	9:55	135	1	Yes	1	Session 1	0	Placebo	1	Yes	1	3	RMS (cm/sec)	0.99	1.21	-0.22	-18.18181818
GVS01-05	2 h (Session 1)	12:10	9:55	135	1	Yes	1	Session 1	0	Placebo	1	Yes	1	4	Velocity (m/sec)	1.12	1.03	0.09	8.737864078
GVS01-05	2 h (Session 1)	12:10	9:55	135	1	Yes	1	Session 1	0	Placebo	1	Yes	1	5	Stride length (m)	0.59	0.57	0.02	3.50877193
GVS01-05	2 h (Session 1)	12:10	9:55	135	1	Yes	1	Session 1	0	Placebo	1	Yes	1	6	Stride duration (sec)	2.12	2.2	-0.08	-3.636363636
GVS01-05	2 h (Session 1)	12:10	9:55	135	1	Yes	1	Session 1	0	Placebo	1	Yes	1	7	Lateral movement distance (trunk) (cm)	3.03	2.93	0.1	3.412969283
GVS01-05	2 h (Session 1)	12:10	9:55	135	1	Yes	1	Session 1	0	Placebo	1	Yes	1	8	DGI	4	1	3	300
GVS01-05	2 h (Session 1)	12:10	9:55	135	1	Yes	1	Session 1	0	Placebo	1	Yes	1	9	Subjective improvement score	3
GVS01-05	2 h (Session 1)	12:10	9:55	135	1	Yes	1	Session 1	0	Placebo	1	Yes	1	10	Number of steps
GVS01-05	3 h (Session 1)	12:55	9:55	180	1	Yes	1	Session 1	0	Placebo	1	Yes	1	1	TTL (cm)	113.02	96.12	16.9	17.58218893
GVS01-05	3 h (Session 1)	12:55	9:55	180	1	Yes	1	Session 1	0	Placebo	1	Yes	1	2	Area (cm^2)	12.32	8.16	4.16	50.98039216
GVS01-05	3 h (Session 1)	12:55	9:55	180	1	Yes	1	Session 1	0	Placebo	1	Yes	1	3	RMS (cm/sec)	1.51	1.21	0.3	24.79338843
GVS01-05	3 h (Session 1)	12:55	9:55	180	1	Yes	1	Session 1	0	Placebo	1	Yes	1	4	Velocity (m/sec)	1.18	1.03	0.15	14.5631068
GVS01-05	3 h (Session 1)	12:55	9:55	180	1	Yes	1	Session 1	0	Placebo	1	Yes	1	5	Stride length (m)	0.61	0.57	0.04	7.01754386
GVS01-05	3 h (Session 1)	12:55	9:55	180	1	Yes	1	Session 1	0	Placebo	1	Yes	1	6	Stride duration (sec)	2.09	2.2	-0.11	-5
GVS01-05	3 h (Session 1)	12:55	9:55	180	1	Yes	1	Session 1	0	Placebo	1	Yes	1	7	Lateral movement distance (trunk) (cm)	3.61	2.93	0.68	23.20819113
GVS01-05	3 h (Session 1)	12:55	9:55	180	1	Yes	1	Session 1	0	Placebo	1	Yes	1	8	DGI	4	1	3	300
GVS01-05	3 h (Session 1)	12:55	9:55	180	1	Yes	1	Session 1	0	Placebo	1	Yes	1	9	Subjective improvement score	3
GVS01-05	3 h (Session 1)	12:55	9:55	180	1	Yes	1	Session 1	0	Placebo	1	Yes	1	10	Number of steps	784
GVS01-05	4 h (Session 1)	13:55	9:55	240	1	Yes	1	Session 1	0	Placebo			1	1	TTL (cm)	92.1	96.12	-4.02	-4.18227216
GVS01-05	4 h (Session 1)	13:55	9:55	240	1	Yes	1	Session 1	0	Placebo			1	2	Area (cm^2)	6.54	8.16	-1.62	-19.85294118
GVS01-05	4 h (Session 1)	13:55	9:55	240	1	Yes	1	Session 1	0	Placebo			1	3	RMS (cm/sec)	1.14	1.21	-0.07	-5.785123967
GVS01-05	4 h (Session 1)	13:55	9:55	240	1	Yes	1	Session 1	0	Placebo			1	4	Velocity (m/sec)	1.13	1.03	0.1	9.708737864
GVS01-05	4 h (Session 1)	13:55	9:55	240	1	Yes	1	Session 1	0	Placebo			1	5	Stride length (m)	0.59	0.57	0.02	3.50877193
GVS01-05	4 h (Session 1)	13:55	9:55	240	1	Yes	1	Session 1	0	Placebo			1	6	Stride duration (sec)	2.08	2.2	-0.12	-5.454545455
GVS01-05	4 h (Session 1)	13:55	9:55	240	1	Yes	1	Session 1	0	Placebo			1	7	Lateral movement distance (trunk) (cm)	3.29	2.93	0.36	12.28668942
GVS01-05	4 h (Session 1)	13:55	9:55	240	1	Yes	1	Session 1	0	Placebo			1	8	DGI	8	1	7	700
GVS01-05	4 h (Session 1)	13:55	9:55	240	1	Yes	1	Session 1	0	Placebo			1	9	Subjective improvement score	3
GVS01-05	4 h (Session 1)	13:55	9:55	240	1	Yes	1	Session 1	0	Placebo			1	10	Number of steps
GVS01-05	5 h (Session 1)	14:55	9:55	300	1	Yes	1	Session 1	0	Placebo			1	1	TTL (cm)	89.25	96.12	-6.87	-7.147315855
GVS01-05	5 h (Session 1)	14:55	9:55	300	1	Yes	1	Session 1	0	Placebo			1	2	Area (cm^2)	8.19	8.16	0.03	0.367647059
GVS01-05	5 h (Session 1)	14:55	9:55	300	1	Yes	1	Session 1	0	Placebo			1	3	RMS (cm/sec)	1.25	1.21	0.04	3.305785124
GVS01-05	5 h (Session 1)	14:55	9:55	300	1	Yes	1	Session 1	0	Placebo			1	4	Velocity (m/sec)	1.12	1.03	0.09	8.737864078
GVS01-05	5 h (Session 1)	14:55	9:55	300	1	Yes	1	Session 1	0	Placebo			1	5	Stride length (m)	0.59	0.57	0.02	3.50877193
GVS01-05	5 h (Session 1)	14:55	9:55	300	1	Yes	1	Session 1	0	Placebo			1	6	Stride duration (sec)	2.09	2.2	-0.11	-5
GVS01-05	5 h (Session 1)	14:55	9:55	300	1	Yes	1	Session 1	0	Placebo			1	7	Lateral movement distance (trunk) (cm)	3.04	2.93	0.11	3.754266212
GVS01-05	5 h (Session 1)	14:55	9:55	300	1	Yes	1	Session 1	0	Placebo			1	8	DGI	2	1	1	100
GVS01-05	5 h (Session 1)	14:55	9:55	300	1	Yes	1	Session 1	0	Placebo			1	9	Subjective improvement score	2
GVS01-05	5 h (Session 1)	14:55	9:55	300	1	Yes	1	Session 1	0	Placebo			1	10	Number of steps
GVS01-05	6 h (Session 1)	15:58	9:55	363	1	Yes	1	Session 1	0	Placebo			1	1	TTL (cm)	85.8	96.12	-10.32	-10.73657928
GVS01-05	6 h (Session 1)	15:58	9:55	363	1	Yes	1	Session 1	0	Placebo			1	2	Area (cm^2)	6.57	8.16	-1.59	-19.48529412
GVS01-05	6 h (Session 1)	15:58	9:55	363	1	Yes	1	Session 1	0	Placebo			1	3	RMS (cm/sec)	1.09	1.21	-0.12	-9.917355372
GVS01-05	6 h (Session 1)	15:58	9:55	363	1	Yes	1	Session 1	0	Placebo			1	4	Velocity (m/sec)	1.13	1.03	0.1	9.708737864
GVS01-05	6 h (Session 1)	15:58	9:55	363	1	Yes	1	Session 1	0	Placebo			1	5	Stride length (m)	0.6	0.57	0.03	5.263157895
GVS01-05	6 h (Session 1)	15:58	9:55	363	1	Yes	1	Session 1	0	Placebo			1	6	Stride duration (sec)	2.13	2.2	-0.07	-3.181818182
GVS01-05	6 h (Session 1)	15:58	9:55	363	1	Yes	1	Session 1	0	Placebo			1	7	Lateral movement distance (trunk) (cm)	3.31	2.93	0.38	12.96928328
GVS01-05	6 h (Session 1)	15:58	9:55	363	1	Yes	1	Session 1	0	Placebo			1	8	DGI	4	1	3	300
GVS01-05	6 h (Session 1)	15:58	9:55	363	1	Yes	1	Session 1	0	Placebo			1	9	Subjective improvement score	3
GVS01-05	6 h (Session 1)	15:58	9:55	363	1	Yes	1	Session 1	0	Placebo			1	10	Number of steps
GVS01-05	7 h (Session 1)	16:55	9:55	420	1	Yes	1	Session 1	0	Placebo			1	1	TTL (cm)	98.03	96.12	1.91	1.987099459
GVS01-05	7 h (Session 1)	16:55	9:55	420	1	Yes	1	Session 1	0	Placebo			1	2	Area (cm^2)	6.83	8.16	-1.33	-16.29901961
GVS01-05	7 h (Session 1)	16:55	9:55	420	1	Yes	1	Session 1	0	Placebo			1	3	RMS (cm/sec)	1.12	1.21	-0.09	-7.438016529
GVS01-05	7 h (Session 1)	16:55	9:55	420	1	Yes	1	Session 1	0	Placebo			1	4	Velocity (m/sec)	1.12	1.03	0.09	8.737864078
GVS01-05	7 h (Session 1)	16:55	9:55	420	1	Yes	1	Session 1	0	Placebo			1	5	Stride length (m)	0.59	0.57	0.02	3.50877193
GVS01-05	7 h (Session 1)	16:55	9:55	420	1	Yes	1	Session 1	0	Placebo			1	6	Stride duration (sec)	2.12	2.2	-0.08	-3.636363636
GVS01-05	7 h (Session 1)	16:55	9:55	420	1	Yes	1	Session 1	0	Placebo			1	7	Lateral movement distance (trunk) (cm)	3.18	2.93	0.25	8.532423208
GVS01-05	7 h (Session 1)	16:55	9:55	420	1	Yes	1	Session 1	0	Placebo			1	8	DGI	8	1	7	700
GVS01-05	7 h (Session 1)	16:55	9:55	420	1	Yes	1	Session 1	0	Placebo			1	9	Subjective improvement score	2
GVS01-05	7 h (Session 1)	16:55	9:55	420	1	Yes	1	Session 1	0	Placebo			1	10	Number of steps	2052
GVS01-05	Baseline (Session 2)	9:40	9:58	-18	1	Yes	2	Session 2	1	nGVS			1	1	TTL (cm)	94.49666667	94.49666667
GVS01-05	Baseline (Session 2)	9:40	9:58	-18	1	Yes	2	Session 2	1	nGVS			1	2	Area (cm^2)	6.54	6.54
GVS01-05	Baseline (Session 2)	9:40	9:58	-18	1	Yes	2	Session 2	1	nGVS			1	3	RMS (cm/sec)	1.11	1.11
GVS01-05	Baseline (Session 2)	9:40	9:58	-18	1	Yes	2	Session 2	1	nGVS			1	4	Velocity (m/sec)	1.04	1.04
GVS01-05	Baseline (Session 2)	9:40	9:58	-18	1	Yes	2	Session 2	1	nGVS			1	5	Stride length (m)	0.56	0.56
GVS01-05	Baseline (Session 2)	9:40	9:58	-18	1	Yes	2	Session 2	1	nGVS			1	6	Stride duration (sec)	2.15	2.15
GVS01-05	Baseline (Session 2)	9:40	9:58	-18	1	Yes	2	Session 2	1	nGVS			1	7	Lateral movement distance (trunk) (cm)	2.81	2.81
GVS01-05	Baseline (Session 2)	9:40	9:58	-18	1	Yes	2	Session 2	1	nGVS			1	8	DGI	4	4
GVS01-05	0 h (Session 2)	9:59	9:58	1	1	Yes	2	Session 2	1	nGVS	1	Yes	1	1	TTL (cm)	95.89	94.49666667	1.393333333	1.474478818
GVS01-05	0 h (Session 2)	9:59	9:58	1	1	Yes	2	Session 2	1	nGVS	1	Yes	1	2	Area (cm^2)	7.86	6.54	1.32	20.18348624
GVS01-05	0 h (Session 2)	9:59	9:58	1	1	Yes	2	Session 2	1	nGVS	1	Yes	1	3	RMS (cm/sec)	1.17	1.11	0.06	5.405405405
GVS01-05	0 h (Session 2)	9:59	9:58	1	1	Yes	2	Session 2	1	nGVS	1	Yes	1	4	Velocity (m/sec)	1.16	1.04	0.12	11.53846154
GVS01-05	0 h (Session 2)	9:59	9:58	1	1	Yes	2	Session 2	1	nGVS	1	Yes	1	5	Stride length (m)	0.6	0.56	0.04	7.142857143
GVS01-05	0 h (Session 2)	9:59	9:58	1	1	Yes	2	Session 2	1	nGVS	1	Yes	1	6	Stride duration (sec)	2.06	2.15	-0.09	-4.186046512
GVS01-05	0 h (Session 2)	9:59	9:58	1	1	Yes	2	Session 2	1	nGVS	1	Yes	1	7	Lateral movement distance (trunk) (cm)	3.13	2.81	0.32	11.38790036
GVS01-05	0 h (Session 2)	9:59	9:58	1	1	Yes	2	Session 2	1	nGVS	1	Yes	1	8	DGI	6	4	2	50
GVS01-05	0 h (Session 2)	9:59	9:58	1	1	Yes	2	Session 2	1	nGVS	1	Yes	1	9	Subjective improvement score	3
GVS01-05	0 h (Session 2)	9:59	9:58	1	1	Yes	2	Session 2	1	nGVS	1	Yes	1	10	Number of steps
GVS01-05	0.5 h (Session 2)	10:29	9:58	31	1	Yes	2	Session 2	1	nGVS	1	Yes	1	1	TTL (cm)	84.97	94.49666667	-9.526666667	-10.08148436
GVS01-05	0.5 h (Session 2)	10:29	9:58	31	1	Yes	2	Session 2	1	nGVS	1	Yes	1	2	Area (cm^2)	7.79	6.54	1.25	19.11314985
GVS01-05	0.5 h (Session 2)	10:29	9:58	31	1	Yes	2	Session 2	1	nGVS	1	Yes	1	3	RMS (cm/sec)	1.31	1.11	0.2	18.01801802
GVS01-05	0.5 h (Session 2)	10:29	9:58	31	1	Yes	2	Session 2	1	nGVS	1	Yes	1	10	Number of steps
GVS01-05	1 h (Session 2)	10:58	9:58	60	1	Yes	2	Session 2	1	nGVS	1	Yes	1	1	TTL (cm)	98.38	94.49666667	3.883333333	4.109492398
GVS01-05	1 h (Session 2)	10:58	9:58	60	1	Yes	2	Session 2	1	nGVS	1	Yes	1	2	Area (cm^2)	7.26	6.54	0.72	11.00917431
GVS01-05	1 h (Session 2)	10:58	9:58	60	1	Yes	2	Session 2	1	nGVS	1	Yes	1	3	RMS (cm/sec)	1.17	1.11	0.06	5.405405405
GVS01-05	1 h (Session 2)	10:58	9:58	60	1	Yes	2	Session 2	1	nGVS	1	Yes	1	4	Velocity (m/sec)	1.21	1.04	0.17	16.34615385
GVS01-05	1 h (Session 2)	10:58	9:58	60	1	Yes	2	Session 2	1	nGVS	1	Yes	1	5	Stride length (m)	0.6	0.56	0.04	7.142857143
GVS01-05	1 h (Session 2)	10:58	9:58	60	1	Yes	2	Session 2	1	nGVS	1	Yes	1	6	Stride duration (sec)	2	2.15	-0.15	-6.976744186
GVS01-05	1 h (Session 2)	10:58	9:58	60	1	Yes	2	Session 2	1	nGVS	1	Yes	1	7	Lateral movement distance (trunk) (cm)	3.32	2.81	0.51	18.14946619
GVS01-05	1 h (Session 2)	10:58	9:58	60	1	Yes	2	Session 2	1	nGVS	1	Yes	1	8	DGI	5	4	1	25
GVS01-05	1 h (Session 2)	10:58	9:58	60	1	Yes	2	Session 2	1	nGVS	1	Yes	1	9	Subjective improvement score	3
GVS01-05	1 h (Session 2)	10:58	9:58	60	1	Yes	2	Session 2	1	nGVS	1	Yes	1	10	Number of steps
GVS01-05	2 h (Session 2)	11:58	9:58	120	1	Yes	2	Session 2	1	nGVS	1	Yes	1	1	TTL (cm)	102.68	94.49666667	8.183333333	8.659917457
GVS01-05	2 h (Session 2)	11:58	9:58	120	1	Yes	2	Session 2	1	nGVS	1	Yes	1	2	Area (cm^2)	9.02	6.54	2.48	37.9204893
GVS01-05	2 h (Session 2)	11:58	9:58	120	1	Yes	2	Session 2	1	nGVS	1	Yes	1	3	RMS (cm/sec)	1.24	1.11	0.13	11.71171171
GVS01-05	2 h (Session 2)	11:58	9:58	120	1	Yes	2	Session 2	1	nGVS	1	Yes	1	4	Velocity (m/sec)	1.1	1.04	0.06	5.769230769
GVS01-05	2 h (Session 2)	11:58	9:58	120	1	Yes	2	Session 2	1	nGVS	1	Yes	1	5	Stride length (m)	0.57	0.56	0.01	1.785714286
GVS01-05	2 h (Session 2)	11:58	9:58	120	1	Yes	2	Session 2	1	nGVS	1	Yes	1	6	Stride duration (sec)	2.08	2.15	-0.07	-3.255813953
GVS01-05	2 h (Session 2)	11:58	9:58	120	1	Yes	2	Session 2	1	nGVS	1	Yes	1	7	Lateral movement distance (trunk) (cm)	3.28	2.81	0.47	16.72597865
GVS01-05	2 h (Session 2)	11:58	9:58	120	1	Yes	2	Session 2	1	nGVS	1	Yes	1	8	DGI	4	4	0	0
GVS01-05	2 h (Session 2)	11:58	9:58	120	1	Yes	2	Session 2	1	nGVS	1	Yes	1	9	Subjective improvement score	3
GVS01-05	2 h (Session 2)	11:58	9:58	120	1	Yes	2	Session 2	1	nGVS	1	Yes	1	10	Number of steps
GVS01-05	3 h (Session 2)	12:58	9:58	180	1	Yes	2	Session 2	1	nGVS	1	Yes	1	1	TTL (cm)	102.46	94.49666667	7.963333333	8.427105013
GVS01-05	3 h (Session 2)	12:58	9:58	180	1	Yes	2	Session 2	1	nGVS	1	Yes	1	2	Area (cm^2)	12.69	6.54	6.15	94.03669725
GVS01-05	3 h (Session 2)	12:58	9:58	180	1	Yes	2	Session 2	1	nGVS	1	Yes	1	3	RMS (cm/sec)	1.49	1.11	0.38	34.23423423
GVS01-05	3 h (Session 2)	12:58	9:58	180	1	Yes	2	Session 2	1	nGVS	1	Yes	1	4	Velocity (m/sec)	1.17	1.04	0.13	12.5
GVS01-05	3 h (Session 2)	12:58	9:58	180	1	Yes	2	Session 2	1	nGVS	1	Yes	1	5	Stride length (m)	0.6	0.56	0.04	7.142857143
GVS01-05	3 h (Session 2)	12:58	9:58	180	1	Yes	2	Session 2	1	nGVS	1	Yes	1	6	Stride duration (sec)	2.07	2.15	-0.08	-3.720930233
GVS01-05	3 h (Session 2)	12:58	9:58	180	1	Yes	2	Session 2	1	nGVS	1	Yes	1	7	Lateral movement distance (trunk) (cm)	3.51	2.81	0.7	24.91103203
GVS01-05	3 h (Session 2)	12:58	9:58	180	1	Yes	2	Session 2	1	nGVS	1	Yes	1	8	DGI	5	4	1	25
GVS01-05	3 h (Session 2)	12:58	9:58	180	1	Yes	2	Session 2	1	nGVS	1	Yes	1	9	Subjective improvement score	2
GVS01-05	3 h (Session 2)	12:58	9:58	180	1	Yes	2	Session 2	1	nGVS	1	Yes	1	10	Number of steps	861
GVS01-05	4 h (Session 2)	14:03	9:58	245	1	Yes	2	Session 2	1	nGVS			1	1	TTL (cm)	91.3	94.49666667	-3.196666667	-3.382835373
GVS01-05	4 h (Session 2)	14:03	9:58	245	1	Yes	2	Session 2	1	nGVS			1	2	Area (cm^2)	5.87	6.54	-0.67	-10.24464832
GVS01-05	4 h (Session 2)	14:03	9:58	245	1	Yes	2	Session 2	1	nGVS			1	3	RMS (cm/sec)	1.07	1.11	-0.04	-3.603603604
GVS01-05	4 h (Session 2)	14:03	9:58	245	1	Yes	2	Session 2	1	nGVS			1	4	Velocity (m/sec)	1.15	1.04	0.11	10.57692308
GVS01-05	4 h (Session 2)	14:03	9:58	245	1	Yes	2	Session 2	1	nGVS			1	5	Stride length (m)	0.58	0.56	0.02	3.571428571
GVS01-05	4 h (Session 2)	14:03	9:58	245	1	Yes	2	Session 2	1	nGVS			1	6	Stride duration (sec)	2.03	2.15	-0.12	-5.581395349
GVS01-05	4 h (Session 2)	14:03	9:58	245	1	Yes	2	Session 2	1	nGVS			1	7	Lateral movement distance (trunk) (cm)	3.46	2.81	0.65	23.1316726
GVS01-05	4 h (Session 2)	14:03	9:58	245	1	Yes	2	Session 2	1	nGVS			1	8	DGI	6	4	2	50
GVS01-05	4 h (Session 2)	14:03	9:58	245	1	Yes	2	Session 2	1	nGVS			1	9	Subjective improvement score	2
GVS01-05	4 h (Session 2)	14:03	9:58	245	1	Yes	2	Session 2	1	nGVS			1	10	Number of steps
GVS01-05	5 h (Session 2)	14:58	9:58	300	1	Yes	2	Session 2	1	nGVS			1	1	TTL (cm)	104.98	94.49666667	10.48333333	11.09386575
GVS01-05	5 h (Session 2)	14:58	9:58	300	1	Yes	2	Session 2	1	nGVS			1	2	Area (cm^2)	8.56	6.54	2.02	30.88685015
GVS01-05	5 h (Session 2)	14:58	9:58	300	1	Yes	2	Session 2	1	nGVS			1	3	RMS (cm/sec)	1.3	1.11	0.19	17.11711712
GVS01-05	5 h (Session 2)	14:58	9:58	300	1	Yes	2	Session 2	1	nGVS			1	4	Velocity (m/sec)	1.17	1.04	0.13	12.5
GVS01-05	5 h (Session 2)	14:58	9:58	300	1	Yes	2	Session 2	1	nGVS			1	5	Stride length (m)	0.6	0.56	0.04	7.142857143
GVS01-05	5 h (Session 2)	14:58	9:58	300	1	Yes	2	Session 2	1	nGVS			1	6	Stride duration (sec)	2.05	2.15	-0.1	-4.651162791
GVS01-05	5 h (Session 2)	14:58	9:58	300	1	Yes	2	Session 2	1	nGVS			1	7	Lateral movement distance (trunk) (cm)	3.56	2.81	0.75	26.69039146
GVS01-05	5 h (Session 2)	14:58	9:58	300	1	Yes	2	Session 2	1	nGVS			1	8	DGI	4	4	0	0
GVS01-05	5 h (Session 2)	14:58	9:58	300	1	Yes	2	Session 2	1	nGVS			1	9	Subjective improvement score	3
GVS01-05	5 h (Session 2)	14:58	9:58	300	1	Yes	2	Session 2	1	nGVS			1	10	Number of steps
GVS01-05	6 h (Session 2)	15:58	9:58	360	1	Yes	2	Session 2	1	nGVS			1	1	TTL (cm)	98.67	94.49666667	4.173333333	4.41638153
GVS01-05	6 h (Session 2)	15:58	9:58	360	1	Yes	2	Session 2	1	nGVS			1	2	Area (cm^2)	7.07	6.54	0.53	8.103975535
GVS01-05	6 h (Session 2)	15:58	9:58	360	1	Yes	2	Session 2	1	nGVS			1	3	RMS (cm/sec)	1.1	1.11	-0.01	-0.900900901
GVS01-05	6 h (Session 2)	15:58	9:58	360	1	Yes	2	Session 2	1	nGVS			1	4	Velocity (m/sec)	1.16	1.04	0.12	11.53846154
GVS01-05	6 h (Session 2)	15:58	9:58	360	1	Yes	2	Session 2	1	nGVS			1	5	Stride length (m)	0.6	0.56	0.04	7.142857143
GVS01-05	6 h (Session 2)	15:58	9:58	360	1	Yes	2	Session 2	1	nGVS			1	6	Stride duration (sec)	2.08	2.15	-0.07	-3.255813953
GVS01-05	6 h (Session 2)	15:58	9:58	360	1	Yes	2	Session 2	1	nGVS			1	7	Lateral movement distance (trunk) (cm)	3.46	2.81	0.65	23.1316726
GVS01-05	6 h (Session 2)	15:58	9:58	360	1	Yes	2	Session 2	1	nGVS			1	8	DGI	7	4	3	75
GVS01-05	6 h (Session 2)	15:58	9:58	360	1	Yes	2	Session 2	1	nGVS			1	9	Subjective improvement score	3
GVS01-05	6 h (Session 2)	15:58	9:58	360	1	Yes	2	Session 2	1	nGVS			1	10	Number of steps
GVS01-05	7 h (Session 2)	16:58	9:58	420	1	Yes	2	Session 2	1	nGVS			1	1	TTL (cm)	87.88	94.49666667	-6.616666667	-7.002010653
GVS01-05	7 h (Session 2)	16:58	9:58	420	1	Yes	2	Session 2	1	nGVS			1	2	Area (cm^2)	6.05	6.54	-0.49	-7.49235474
GVS01-05	7 h (Session 2)	16:58	9:58	420	1	Yes	2	Session 2	1	nGVS			1	3	RMS (cm/sec)	1.13	1.11	0.02	1.801801802
GVS01-05	7 h (Session 2)	16:58	9:58	420	1	Yes	2	Session 2	1	nGVS			1	4	Velocity (m/sec)	1.14	1.04	0.1	9.615384615
GVS01-05	7 h (Session 2)	16:58	9:58	420	1	Yes	2	Session 2	1	nGVS			1	5	Stride length (m)	0.6	0.56	0.04	7.142857143
GVS01-05	7 h (Session 2)	16:58	9:58	420	1	Yes	2	Session 2	1	nGVS			1	6	Stride duration (sec)	2.11	2.15	-0.04	-1.860465116
GVS01-05	7 h (Session 2)	16:58	9:58	420	1	Yes	2	Session 2	1	nGVS			1	7	Lateral movement distance (trunk) (cm)	3.34	2.81	0.53	18.86120996
GVS01-05	7 h (Session 2)	16:58	9:58	420	1	Yes	2	Session 2	1	nGVS			1	8	DGI	7	4	3	75
GVS01-05	7 h (Session 2)	16:58	9:58	420	1	Yes	2	Session 2	1	nGVS			1	9	Subjective improvement score	3
GVS01-05	7 h (Session 2)	16:58	9:58	420	1	Yes	2	Session 2	1	nGVS			1	10	Number of steps
GVS01-06	Baseline (Session 1)	9:30	9:56	-26	1	Yes	1	Session 1	1	nGVS			1	1	TTL (cm)	192.3866667	192.3866667
GVS01-06	Baseline (Session 1)	9:30	9:56	-26	1	Yes	1	Session 1	1	nGVS			1	2	Area (cm^2)	13.04	13.04
GVS01-06	Baseline (Session 1)	9:30	9:56	-26	1	Yes	1	Session 1	1	nGVS			1	3	RMS (cm/sec)	1.393333333	1.393333333
GVS01-06	Baseline (Session 1)	9:30	9:56	-26	1	Yes	1	Session 1	1	nGVS			1	4	Velocity (m/sec)	0.98	0.98
GVS01-06	Baseline (Session 1)	9:30	9:56	-26	1	Yes	1	Session 1	1	nGVS			1	5	Stride length (m)	0.54	0.54
GVS01-06	Baseline (Session 1)	9:30	9:56	-26	1	Yes	1	Session 1	1	nGVS			1	6	Stride duration (sec)	2.2	2.2
GVS01-06	Baseline (Session 1)	9:30	9:56	-26	1	Yes	1	Session 1	1	nGVS			1	7	Lateral movement distance (trunk) (cm)	1.88	1.88
GVS01-06	Baseline (Session 1)	9:30	9:56	-26	1	Yes	1	Session 1	1	nGVS			1	8	DGI	2	2
GVS01-06	0 h (Session 1)	9:57	9:56	1	1	Yes	1	Session 1	1	nGVS	1	Yes	1	1	TTL (cm)	148.99	192.3866667	-43.39666667	-22.55700326
GVS01-06	0 h (Session 1)	9:57	9:56	1	1	Yes	1	Session 1	1	nGVS	1	Yes	1	2	Area (cm^2)	6.02	13.04	-7.02	-53.83435583
GVS01-06	0 h (Session 1)	9:57	9:56	1	1	Yes	1	Session 1	1	nGVS	1	Yes	1	3	RMS (cm/sec)	1.01	1.393333333	-0.383333333	-27.51196172
GVS01-06	0 h (Session 1)	9:57	9:56	1	1	Yes	1	Session 1	1	nGVS	1	Yes	1	4	Velocity (m/sec)	1.1	0.98	0.12	12.24489796
GVS01-06	0 h (Session 1)	9:57	9:56	1	1	Yes	1	Session 1	1	nGVS	1	Yes	1	5	Stride length (m)	0.56	0.54	0.02	3.703703704
GVS01-06	0 h (Session 1)	9:57	9:56	1	1	Yes	1	Session 1	1	nGVS	1	Yes	1	6	Stride duration (sec)	2.04	2.2	-0.16	-7.272727273
GVS01-06	0 h (Session 1)	9:57	9:56	1	1	Yes	1	Session 1	1	nGVS	1	Yes	1	7	Lateral movement distance (trunk) (cm)	2.38	1.88	0.5	26.59574468
GVS01-06	0 h (Session 1)	9:57	9:56	1	1	Yes	1	Session 1	1	nGVS	1	Yes	1	8	DGI	1	2	-1	-50
GVS01-06	0 h (Session 1)	9:57	9:56	1	1	Yes	1	Session 1	1	nGVS	1	Yes	1	9	Subjective improvement score	1
GVS01-06	0 h (Session 1)	9:57	9:56	1	1	Yes	1	Session 1	1	nGVS	1	Yes	1	10	Number of steps
GVS01-06	0.5 h (Session 1)	10:26	9:56	30	1	Yes	1	Session 1	1	nGVS	1	Yes	1	1	TTL (cm)	241.91	192.3866667	49.52333333	25.74156213
GVS01-06	0.5 h (Session 1)	10:26	9:56	30	1	Yes	1	Session 1	1	nGVS	1	Yes	1	2	Area (cm^2)	22.08	13.04	9.04	69.32515337
GVS01-06	0.5 h (Session 1)	10:26	9:56	30	1	Yes	1	Session 1	1	nGVS	1	Yes	1	3	RMS (cm/sec)	2.07	1.393333333	0.676666667	48.5645933
GVS01-06	0.5 h (Session 1)	10:26	9:56	30	1	Yes	1	Session 1	1	nGVS	1	Yes	1	10	Number of steps
GVS01-06	1 h (Session 1)	10:56	9:56	60	1	Yes	1	Session 1	1	nGVS	1	Yes	1	1	TTL (cm)	155.06	192.3866667	-37.32666667	-19.40189895
GVS01-06	1 h (Session 1)	10:56	9:56	60	1	Yes	1	Session 1	1	nGVS	1	Yes	1	2	Area (cm^2)	6.16	13.04	-6.88	-52.7607362
GVS01-06	1 h (Session 1)	10:56	9:56	60	1	Yes	1	Session 1	1	nGVS	1	Yes	1	3	RMS (cm/sec)	1.04	1.393333333	-0.353333333	-25.35885167
GVS01-06	1 h (Session 1)	10:56	9:56	60	1	Yes	1	Session 1	1	nGVS	1	Yes	1	4	Velocity (m/sec)	1.07	0.98	0.09	9.183673469
GVS01-06	1 h (Session 1)	10:56	9:56	60	1	Yes	1	Session 1	1	nGVS	1	Yes	1	5	Stride length (m)	0.55	0.54	0.01	1.851851852
GVS01-06	1 h (Session 1)	10:56	9:56	60	1	Yes	1	Session 1	1	nGVS	1	Yes	1	6	Stride duration (sec)	2.07	2.2	-0.13	-5.909090909
GVS01-06	1 h (Session 1)	10:56	9:56	60	1	Yes	1	Session 1	1	nGVS	1	Yes	1	7	Lateral movement distance (trunk) (cm)	2.27	1.88	0.39	20.74468085
GVS01-06	1 h (Session 1)	10:56	9:56	60	1	Yes	1	Session 1	1	nGVS	1	Yes	1	8	DGI	5	2	3	150
GVS01-06	1 h (Session 1)	10:56	9:56	60	1	Yes	1	Session 1	1	nGVS	1	Yes	1	9	Subjective improvement score	3
GVS01-06	1 h (Session 1)	10:56	9:56	60	1	Yes	1	Session 1	1	nGVS	1	Yes	1	10	Number of steps
GVS01-06	2 h (Session 1)	11:56	9:56	120	1	Yes	1	Session 1	1	nGVS	1	Yes	1	1	TTL (cm)	177.35	192.3866667	-15.03666667	-7.815856955
GVS01-06	2 h (Session 1)	11:56	9:56	120	1	Yes	1	Session 1	1	nGVS	1	Yes	1	2	Area (cm^2)	9.94	13.04	-3.1	-23.77300613
GVS01-06	2 h (Session 1)	11:56	9:56	120	1	Yes	1	Session 1	1	nGVS	1	Yes	1	3	RMS (cm/sec)	1.25	1.393333333	-0.143333333	-10.28708134
GVS01-06	2 h (Session 1)	11:56	9:56	120	1	Yes	1	Session 1	1	nGVS	1	Yes	1	4	Velocity (m/sec)	1.11	0.98	0.13	13.26530612
GVS01-06	2 h (Session 1)	11:56	9:56	120	1	Yes	1	Session 1	1	nGVS	1	Yes	1	5	Stride length (m)	0.55	0.54	0.01	1.851851852
GVS01-06	2 h (Session 1)	11:56	9:56	120	1	Yes	1	Session 1	1	nGVS	1	Yes	1	6	Stride duration (sec)	1.97	2.2	-0.23	-10.45454545
GVS01-06	2 h (Session 1)	11:56	9:56	120	1	Yes	1	Session 1	1	nGVS	1	Yes	1	7	Lateral movement distance (trunk) (cm)	2.18	1.88	0.3	15.95744681
GVS01-06	2 h (Session 1)	11:56	9:56	120	1	Yes	1	Session 1	1	nGVS	1	Yes	1	8	DGI	4	2	2	100
GVS01-06	2 h (Session 1)	11:56	9:56	120	1	Yes	1	Session 1	1	nGVS	1	Yes	1	9	Subjective improvement score	2
GVS01-06	2 h (Session 1)	11:56	9:56	120	1	Yes	1	Session 1	1	nGVS	1	Yes	1	10	Number of steps
GVS01-06	3 h (Session 1)	12:56	9:56	180	1	Yes	1	Session 1	1	nGVS	1	Yes	1	1	TTL (cm)	226.77	192.3866667	34.38333333	17.8719939
GVS01-06	3 h (Session 1)	12:56	9:56	180	1	Yes	1	Session 1	1	nGVS	1	Yes	1	2	Area (cm^2)	15.29	13.04	2.25	17.25460123
GVS01-06	3 h (Session 1)	12:56	9:56	180	1	Yes	1	Session 1	1	nGVS	1	Yes	1	3	RMS (cm/sec)	1.61	1.393333333	0.216666667	15.55023923
GVS01-06	3 h (Session 1)	12:56	9:56	180	1	Yes	1	Session 1	1	nGVS	1	Yes	1	4	Velocity (m/sec)	1.13	0.98	0.15	15.30612245
GVS01-06	3 h (Session 1)	12:56	9:56	180	1	Yes	1	Session 1	1	nGVS	1	Yes	1	5	Stride length (m)	0.55	0.54	0.01	1.851851852
GVS01-06	3 h (Session 1)	12:56	9:56	180	1	Yes	1	Session 1	1	nGVS	1	Yes	1	6	Stride duration (sec)	1.97	2.2	-0.23	-10.45454545
GVS01-06	3 h (Session 1)	12:56	9:56	180	1	Yes	1	Session 1	1	nGVS	1	Yes	1	7	Lateral movement distance (trunk) (cm)	2.15	1.88	0.27	14.36170213
GVS01-06	3 h (Session 1)	12:56	9:56	180	1	Yes	1	Session 1	1	nGVS	1	Yes	1	8	DGI	1	2	-1	-50
GVS01-06	3 h (Session 1)	12:56	9:56	180	1	Yes	1	Session 1	1	nGVS	1	Yes	1	9	Subjective improvement score	3
GVS01-06	3 h (Session 1)	12:56	9:56	180	1	Yes	1	Session 1	1	nGVS	1	Yes	1	10	Number of steps
GVS01-06	4 h (Session 1)	13:56	9:56	240	1	Yes	1	Session 1	1	nGVS			1	1	TTL (cm)	221.18	192.3866667	28.79333333	14.96638714
GVS01-06	4 h (Session 1)	13:56	9:56	240	1	Yes	1	Session 1	1	nGVS			1	2	Area (cm^2)	12.58	13.04	-0.46	-3.527607362
GVS01-06	4 h (Session 1)	13:56	9:56	240	1	Yes	1	Session 1	1	nGVS			1	3	RMS (cm/sec)	1.43	1.393333333	0.036666667	2.631578947
GVS01-06	4 h (Session 1)	13:56	9:56	240	1	Yes	1	Session 1	1	nGVS			1	4	Velocity (m/sec)	1.1	0.98	0.12	12.24489796
GVS01-06	4 h (Session 1)	13:56	9:56	240	1	Yes	1	Session 1	1	nGVS			1	5	Stride length (m)	0.58	0.54	0.04	7.407407407
GVS01-06	4 h (Session 1)	13:56	9:56	240	1	Yes	1	Session 1	1	nGVS			1	6	Stride duration (sec)	2.1	2.2	-0.1	-4.545454545
GVS01-06	4 h (Session 1)	13:56	9:56	240	1	Yes	1	Session 1	1	nGVS			1	7	Lateral movement distance (trunk) (cm)	2	1.88	0.12	6.382978723
GVS01-06	4 h (Session 1)	13:56	9:56	240	1	Yes	1	Session 1	1	nGVS			1	8	DGI	3	2	1	50
GVS01-06	4 h (Session 1)	13:56	9:56	240	1	Yes	1	Session 1	1	nGVS			1	9	Subjective improvement score	2
GVS01-06	4 h (Session 1)	13:56	9:56	240	1	Yes	1	Session 1	1	nGVS			1	10	Number of steps
GVS01-06	5 h (Session 1)	14:56	9:56	300	1	Yes	1	Session 1	1	nGVS			1	1	TTL (cm)	190.11	192.3866667	-2.276666667	-1.183380692
GVS01-06	5 h (Session 1)	14:56	9:56	300	1	Yes	1	Session 1	1	nGVS			1	2	Area (cm^2)	14.57	13.04	1.53	11.73312883
GVS01-06	5 h (Session 1)	14:56	9:56	300	1	Yes	1	Session 1	1	nGVS			1	3	RMS (cm/sec)	1.6	1.393333333	0.206666667	14.83253589
GVS01-06	5 h (Session 1)	14:56	9:56	300	1	Yes	1	Session 1	1	nGVS			1	4	Velocity (m/sec)	1.08	0.98	0.1	10.20408163
GVS01-06	5 h (Session 1)	14:56	9:56	300	1	Yes	1	Session 1	1	nGVS			1	5	Stride length (m)	0.55	0.54	0.01	1.851851852
GVS01-06	5 h (Session 1)	14:56	9:56	300	1	Yes	1	Session 1	1	nGVS			1	6	Stride duration (sec)	2.04	2.2	-0.16	-7.272727273
GVS01-06	5 h (Session 1)	14:56	9:56	300	1	Yes	1	Session 1	1	nGVS			1	7	Lateral movement distance (trunk) (cm)	1.99	1.88	0.11	5.85106383
GVS01-06	5 h (Session 1)	14:56	9:56	300	1	Yes	1	Session 1	1	nGVS			1	8	DGI	4	2	2	100
GVS01-06	5 h (Session 1)	14:56	9:56	300	1	Yes	1	Session 1	1	nGVS			1	9	Subjective improvement score	2
GVS01-06	5 h (Session 1)	14:56	9:56	300	1	Yes	1	Session 1	1	nGVS			1	10	Number of steps
GVS01-06	6 h (Session 1)	15:56	9:56	360	1	Yes	1	Session 1	1	nGVS			1	1	TTL (cm)	241.94	192.3866667	49.55333333	25.75715573
GVS01-06	6 h (Session 1)	15:56	9:56	360	1	Yes	1	Session 1	1	nGVS			1	2	Area (cm^2)	15.39	13.04	2.35	18.02147239
GVS01-06	6 h (Session 1)	15:56	9:56	360	1	Yes	1	Session 1	1	nGVS			1	3	RMS (cm/sec)	1.66	1.393333333	0.266666667	19.13875598
GVS01-06	6 h (Session 1)	15:56	9:56	360	1	Yes	1	Session 1	1	nGVS			1	4	Velocity (m/sec)	1.15	0.98	0.17	17.34693878
GVS01-06	6 h (Session 1)	15:56	9:56	360	1	Yes	1	Session 1	1	nGVS			1	5	Stride length (m)	0.56	0.54	0.02	3.703703704
GVS01-06	6 h (Session 1)	15:56	9:56	360	1	Yes	1	Session 1	1	nGVS			1	6	Stride duration (sec)	1.96	2.2	-0.24	-10.90909091
GVS01-06	6 h (Session 1)	15:56	9:56	360	1	Yes	1	Session 1	1	nGVS			1	7	Lateral movement distance (trunk) (cm)	2.03	1.88	0.15	7.978723404
GVS01-06	6 h (Session 1)	15:56	9:56	360	1	Yes	1	Session 1	1	nGVS			1	8	DGI	3	2	1	50
GVS01-06	6 h (Session 1)	15:56	9:56	360	1	Yes	1	Session 1	1	nGVS			1	9	Subjective improvement score	2
GVS01-06	6 h (Session 1)	15:56	9:56	360	1	Yes	1	Session 1	1	nGVS			1	10	Number of steps
GVS01-06	7 h (Session 1)	16:56	9:56	420	1	Yes	1	Session 1	1	nGVS			1	1	TTL (cm)	193.64	192.3866667	1.253333333	0.651465798
GVS01-06	7 h (Session 1)	16:56	9:56	420	1	Yes	1	Session 1	1	nGVS			1	2	Area (cm^2)	10.87	13.04	-2.17	-16.64110429
GVS01-06	7 h (Session 1)	16:56	9:56	420	1	Yes	1	Session 1	1	nGVS			1	3	RMS (cm/sec)	1.32	1.393333333	-0.073333333	-5.263157895
GVS01-06	7 h (Session 1)	16:56	9:56	420	1	Yes	1	Session 1	1	nGVS			1	4	Velocity (m/sec)	1.22	0.98	0.24	24.48979592
GVS01-06	7 h (Session 1)	16:56	9:56	420	1	Yes	1	Session 1	1	nGVS			1	5	Stride length (m)	0.59	0.54	0.05	9.259259259
GVS01-06	7 h (Session 1)	16:56	9:56	420	1	Yes	1	Session 1	1	nGVS			1	6	Stride duration (sec)	1.95	2.2	-0.25	-11.36363636
GVS01-06	7 h (Session 1)	16:56	9:56	420	1	Yes	1	Session 1	1	nGVS			1	7	Lateral movement distance (trunk) (cm)	1.4	1.88	-0.48	-25.53191489
GVS01-06	7 h (Session 1)	16:56	9:56	420	1	Yes	1	Session 1	1	nGVS			1	8	DGI	2	2	0	0
GVS01-06	7 h (Session 1)	16:56	9:56	420	1	Yes	1	Session 1	1	nGVS			1	9	Subjective improvement score	2
GVS01-06	7 h (Session 1)	16:56	9:56	420	1	Yes	1	Session 1	1	nGVS			1	10	Number of steps
GVS01-06	Baseline (Session 2)	9:53	10:17	-24	1	Yes	2	Session 2	0	Placebo			1	1	TTL (cm)	185.8666667	185.8666667
GVS01-06	Baseline (Session 2)	9:53	10:17	-24	1	Yes	2	Session 2	0	Placebo			1	2	Area (cm^2)	8.983333333	8.983333333
GVS01-06	Baseline (Session 2)	9:53	10:17	-24	1	Yes	2	Session 2	0	Placebo			1	3	RMS (cm/sec)	1.24	1.24
GVS01-06	Baseline (Session 2)	9:53	10:17	-24	1	Yes	2	Session 2	0	Placebo			1	4	Velocity (m/sec)	1.1	1.1
GVS01-06	Baseline (Session 2)	9:53	10:17	-24	1	Yes	2	Session 2	0	Placebo			1	5	Stride length (m)	0.57	0.57
GVS01-06	Baseline (Session 2)	9:53	10:17	-24	1	Yes	2	Session 2	0	Placebo			1	6	Stride duration (sec)	2.09	2.09
GVS01-06	Baseline (Session 2)	9:53	10:17	-24	1	Yes	2	Session 2	0	Placebo			1	7	Lateral movement distance (trunk) (cm)	2.33	2.33
GVS01-06	Baseline (Session 2)	9:53	10:17	-24	1	Yes	2	Session 2	0	Placebo			1	8	DGI	5	5
GVS01-06	0 h (Session 2)	10:17	10:17	0	1	Yes	2	Session 2	0	Placebo	1	Yes	1	1	TTL (cm)	193.62	185.8666667	7.753333333	4.171449067
GVS01-06	0 h (Session 2)	10:17	10:17	0	1	Yes	2	Session 2	0	Placebo	1	Yes	1	2	Area (cm^2)	9.57	8.983333333	0.586666667	6.530612245
GVS01-06	0 h (Session 2)	10:17	10:17	0	1	Yes	2	Session 2	0	Placebo	1	Yes	1	3	RMS (cm/sec)	1.31	1.24	0.07	5.64516129
GVS01-06	0 h (Session 2)	10:17	10:17	0	1	Yes	2	Session 2	0	Placebo	1	Yes	1	4	Velocity (m/sec)	1.19	1.1	0.09	8.181818182
GVS01-06	0 h (Session 2)	10:17	10:17	0	1	Yes	2	Session 2	0	Placebo	1	Yes	1	5	Stride length (m)	0.6	0.57	0.03	5.263157895
GVS01-06	0 h (Session 2)	10:17	10:17	0	1	Yes	2	Session 2	0	Placebo	1	Yes	1	6	Stride duration (sec)	2.02	2.09	-0.07	-3.349282297
GVS01-06	0 h (Session 2)	10:17	10:17	0	1	Yes	2	Session 2	0	Placebo	1	Yes	1	7	Lateral movement distance (trunk) (cm)	2.22	2.33	-0.11	-4.721030043
GVS01-06	0 h (Session 2)	10:17	10:17	0	1	Yes	2	Session 2	0	Placebo	1	Yes	1	8	DGI	7	5	2	40
GVS01-06	0 h (Session 2)	10:17	10:17	0	1	Yes	2	Session 2	0	Placebo	1	Yes	1	9	Subjective improvement score	2
GVS01-06	0 h (Session 2)	10:17	10:17	0	1	Yes	2	Session 2	0	Placebo	1	Yes	1	10	Number of steps
GVS01-06	0.5 h (Session 2)	10:47	10:17	30	1	Yes	2	Session 2	0	Placebo	1	Yes	1	1	TTL (cm)	155.68	185.8666667	-30.18666667	-16.241033
GVS01-06	0.5 h (Session 2)	10:47	10:17	30	1	Yes	2	Session 2	0	Placebo	1	Yes	1	2	Area (cm^2)	7.42	8.983333333	-1.563333333	-17.4025974
GVS01-06	0.5 h (Session 2)	10:47	10:17	30	1	Yes	2	Session 2	0	Placebo	1	Yes	1	3	RMS (cm/sec)	1.2	1.24	-0.04	-3.225806452
GVS01-06	0.5 h (Session 2)	10:47	10:17	30	1	Yes	2	Session 2	0	Placebo	1	Yes	1	10	Number of steps
GVS01-06	1 h (Session 2)	11:17	10:17	60	1	Yes	2	Session 2	0	Placebo	1	Yes	1	1	TTL (cm)	147.78	185.8666667	-38.08666667	-20.49139168
GVS01-06	1 h (Session 2)	11:17	10:17	60	1	Yes	2	Session 2	0	Placebo	1	Yes	1	2	Area (cm^2)	6.4	8.983333333	-2.583333333	-28.75695733
GVS01-06	1 h (Session 2)	11:17	10:17	60	1	Yes	2	Session 2	0	Placebo	1	Yes	1	3	RMS (cm/sec)	1.1	1.24	-0.14	-11.29032258
GVS01-06	1 h (Session 2)	11:17	10:17	60	1	Yes	2	Session 2	0	Placebo	1	Yes	1	4	Velocity (m/sec)	1.17	1.1	0.07	6.363636364
GVS01-06	1 h (Session 2)	11:17	10:17	60	1	Yes	2	Session 2	0	Placebo	1	Yes	1	5	Stride length (m)	0.61	0.57	0.04	7.01754386
GVS01-06	1 h (Session 2)	11:17	10:17	60	1	Yes	2	Session 2	0	Placebo	1	Yes	1	6	Stride duration (sec)	2.07	2.09	-0.02	-0.956937799
GVS01-06	1 h (Session 2)	11:17	10:17	60	1	Yes	2	Session 2	0	Placebo	1	Yes	1	7	Lateral movement distance (trunk) (cm)	2.01	2.33	-0.32	-13.73390558
GVS01-06	1 h (Session 2)	11:17	10:17	60	1	Yes	2	Session 2	0	Placebo	1	Yes	1	8	DGI	5	5	0	0
GVS01-06	1 h (Session 2)	11:17	10:17	60	1	Yes	2	Session 2	0	Placebo	1	Yes	1	9	Subjective improvement score	3
GVS01-06	1 h (Session 2)	11:17	10:17	60	1	Yes	2	Session 2	0	Placebo	1	Yes	1	10	Number of steps
GVS01-06	2 h (Session 2)	12:17	10:17	120	1	Yes	2	Session 2	0	Placebo	1	Yes	1	1	TTL (cm)	134.63	185.8666667	-51.23666667	-27.56635581
GVS01-06	2 h (Session 2)	12:17	10:17	120	1	Yes	2	Session 2	0	Placebo	1	Yes	1	2	Area (cm^2)	6	8.983333333	-2.983333333	-33.2096475
GVS01-06	2 h (Session 2)	12:17	10:17	120	1	Yes	2	Session 2	0	Placebo	1	Yes	1	3	RMS (cm/sec)	1.08	1.24	-0.16	-12.90322581
GVS01-06	2 h (Session 2)	12:17	10:17	120	1	Yes	2	Session 2	0	Placebo	1	Yes	1	4	Velocity (m/sec)	1.19	1.1	0.09	8.181818182
GVS01-06	2 h (Session 2)	12:17	10:17	120	1	Yes	2	Session 2	0	Placebo	1	Yes	1	5	Stride length (m)	0.59	0.57	0.02	3.50877193
GVS01-06	2 h (Session 2)	12:17	10:17	120	1	Yes	2	Session 2	0	Placebo	1	Yes	1	6	Stride duration (sec)	1.98	2.09	-0.11	-5.263157895
GVS01-06	2 h (Session 2)	12:17	10:17	120	1	Yes	2	Session 2	0	Placebo	1	Yes	1	7	Lateral movement distance (trunk) (cm)	1.79	2.33	-0.54	-23.17596567
GVS01-06	2 h (Session 2)	12:17	10:17	120	1	Yes	2	Session 2	0	Placebo	1	Yes	1	8	DGI	3	5	-2	-40
GVS01-06	2 h (Session 2)	12:17	10:17	120	1	Yes	2	Session 2	0	Placebo	1	Yes	1	9	Subjective improvement score	3
GVS01-06	2 h (Session 2)	12:17	10:17	120	1	Yes	2	Session 2	0	Placebo	1	Yes	1	10	Number of steps
GVS01-06	3 h (Session 2)	13:17	10:17	180	1	Yes	2	Session 2	0	Placebo	1	Yes	1	1	TTL (cm)	180.46	185.8666667	-5.406666667	-2.908895265
GVS01-06	3 h (Session 2)	13:17	10:17	180	1	Yes	2	Session 2	0	Placebo	1	Yes	1	2	Area (cm^2)	8.05	8.983333333	-0.933333333	-10.38961039
GVS01-06	3 h (Session 2)	13:17	10:17	180	1	Yes	2	Session 2	0	Placebo	1	Yes	1	3	RMS (cm/sec)	1.24	1.24	0	0
GVS01-06	3 h (Session 2)	13:17	10:17	180	1	Yes	2	Session 2	0	Placebo	1	Yes	1	4	Velocity (m/sec)	1.19	1.1	0.09	8.181818182
GVS01-06	3 h (Session 2)	13:17	10:17	180	1	Yes	2	Session 2	0	Placebo	1	Yes	1	5	Stride length (m)	0.59	0.57	0.02	3.50877193
GVS01-06	3 h (Session 2)	13:17	10:17	180	1	Yes	2	Session 2	0	Placebo	1	Yes	1	6	Stride duration (sec)	1.98	2.09	-0.11	-5.263157895
GVS01-06	3 h (Session 2)	13:17	10:17	180	1	Yes	2	Session 2	0	Placebo	1	Yes	1	7	Lateral movement distance (trunk) (cm)	2.36	2.33	0.03	1.287553648
GVS01-06	3 h (Session 2)	13:17	10:17	180	1	Yes	2	Session 2	0	Placebo	1	Yes	1	8	DGI	5	5	0	0
GVS01-06	3 h (Session 2)	13:17	10:17	180	1	Yes	2	Session 2	0	Placebo	1	Yes	1	9	Subjective improvement score	3
GVS01-06	3 h (Session 2)	13:17	10:17	180	1	Yes	2	Session 2	0	Placebo	1	Yes	1	10	Number of steps	1886
GVS01-06	4 h (Session 2)	14:18	10:17	241	1	Yes	2	Session 2	0	Placebo			1	1	TTL (cm)	248.74	185.8666667	62.87333333	33.82711621
GVS01-06	4 h (Session 2)	14:18	10:17	241	1	Yes	2	Session 2	0	Placebo			1	2	Area (cm^2)	9.88	8.983333333	0.896666667	9.981447124
GVS01-06	4 h (Session 2)	14:18	10:17	241	1	Yes	2	Session 2	0	Placebo			1	3	RMS (cm/sec)	1.38	1.24	0.14	11.29032258
GVS01-06	4 h (Session 2)	14:18	10:17	241	1	Yes	2	Session 2	0	Placebo			1	4	Velocity (m/sec)	1.19	1.1	0.09	8.181818182
GVS01-06	4 h (Session 2)	14:18	10:17	241	1	Yes	2	Session 2	0	Placebo			1	5	Stride length (m)	0.6	0.57	0.03	5.263157895
GVS01-06	4 h (Session 2)	14:18	10:17	241	1	Yes	2	Session 2	0	Placebo			1	6	Stride duration (sec)	2.01	2.09	-0.08	-3.827751196
GVS01-06	4 h (Session 2)	14:18	10:17	241	1	Yes	2	Session 2	0	Placebo			1	7	Lateral movement distance (trunk) (cm)	2.17	2.33	-0.16	-6.86695279
GVS01-06	4 h (Session 2)	14:18	10:17	241	1	Yes	2	Session 2	0	Placebo			1	8	DGI	3	5	-2	-40
GVS01-06	4 h (Session 2)	14:18	10:17	241	1	Yes	2	Session 2	0	Placebo			1	9	Subjective improvement score	2
GVS01-06	4 h (Session 2)	14:18	10:17	241	1	Yes	2	Session 2	0	Placebo			1	10	Number of steps
GVS01-06	5 h (Session 2)	15:17	10:17	300	1	Yes	2	Session 2	0	Placebo			1	1	TTL (cm)	176.2	185.8666667	-9.666666667	-5.200860832
GVS01-06	5 h (Session 2)	15:17	10:17	300	1	Yes	2	Session 2	0	Placebo			1	2	Area (cm^2)	9.94	8.983333333	0.956666667	10.64935065
GVS01-06	5 h (Session 2)	15:17	10:17	300	1	Yes	2	Session 2	0	Placebo			1	3	RMS (cm/sec)	1.31	1.24	0.07	5.64516129
GVS01-06	5 h (Session 2)	15:17	10:17	300	1	Yes	2	Session 2	0	Placebo			1	4	Velocity (m/sec)	1.24	1.1	0.14	12.72727273
GVS01-06	5 h (Session 2)	15:17	10:17	300	1	Yes	2	Session 2	0	Placebo			1	5	Stride length (m)	0.61	0.57	0.04	7.01754386
GVS01-06	5 h (Session 2)	15:17	10:17	300	1	Yes	2	Session 2	0	Placebo			1	6	Stride duration (sec)	1.98	2.09	-0.11	-5.263157895
GVS01-06	5 h (Session 2)	15:17	10:17	300	1	Yes	2	Session 2	0	Placebo			1	7	Lateral movement distance (trunk) (cm)	1.77	2.33	-0.56	-24.03433476
GVS01-06	5 h (Session 2)	15:17	10:17	300	1	Yes	2	Session 2	0	Placebo			1	8	DGI	4	5	-1	-20
GVS01-06	5 h (Session 2)	15:17	10:17	300	1	Yes	2	Session 2	0	Placebo			1	9	Subjective improvement score	3
GVS01-06	5 h (Session 2)	15:17	10:17	300	1	Yes	2	Session 2	0	Placebo			1	10	Number of steps
GVS01-06	6 h (Session 2)	16:18	10:17	361	1	Yes	2	Session 2	0	Placebo			1	1	TTL (cm)	179.91	185.8666667	-5.956666667	-3.204806313
GVS01-06	6 h (Session 2)	16:18	10:17	361	1	Yes	2	Session 2	0	Placebo			1	2	Area (cm^2)	8.16	8.983333333	-0.823333333	-9.165120594
GVS01-06	6 h (Session 2)	16:18	10:17	361	1	Yes	2	Session 2	0	Placebo			1	3	RMS (cm/sec)	1.17	1.24	-0.07	-5.64516129
GVS01-06	6 h (Session 2)	16:18	10:17	361	1	Yes	2	Session 2	0	Placebo			1	4	Velocity (m/sec)	1.24	1.1	0.14	12.72727273
GVS01-06	6 h (Session 2)	16:18	10:17	361	1	Yes	2	Session 2	0	Placebo			1	5	Stride length (m)	0.62	0.57	0.05	8.771929825
GVS01-06	6 h (Session 2)	16:18	10:17	361	1	Yes	2	Session 2	0	Placebo			1	6	Stride duration (sec)	2	2.09	-0.09	-4.306220096
GVS01-06	6 h (Session 2)	16:18	10:17	361	1	Yes	2	Session 2	0	Placebo			1	7	Lateral movement distance (trunk) (cm)	1.8	2.33	-0.53	-22.74678112
GVS01-06	6 h (Session 2)	16:18	10:17	361	1	Yes	2	Session 2	0	Placebo			1	8	DGI	5	5	0	0
GVS01-06	6 h (Session 2)	16:18	10:17	361	1	Yes	2	Session 2	0	Placebo			1	9	Subjective improvement score	3
GVS01-06	6 h (Session 2)	16:18	10:17	361	1	Yes	2	Session 2	0	Placebo			1	10	Number of steps
GVS01-06	7 h (Session 2)	17:17	10:17	420	1	Yes	2	Session 2	0	Placebo			1	1	TTL (cm)	170.55	185.8666667	-15.31666667	-8.240674319
GVS01-06	7 h (Session 2)	17:17	10:17	420	1	Yes	2	Session 2	0	Placebo			1	2	Area (cm^2)	8.41	8.983333333	-0.573333333	-6.382189239
GVS01-06	7 h (Session 2)	17:17	10:17	420	1	Yes	2	Session 2	0	Placebo			1	3	RMS (cm/sec)	1.28	1.24	0.04	3.225806452
GVS01-06	7 h (Session 2)	17:17	10:17	420	1	Yes	2	Session 2	0	Placebo			1	4	Velocity (m/sec)	1.23	1.1	0.13	11.81818182
GVS01-06	7 h (Session 2)	17:17	10:17	420	1	Yes	2	Session 2	0	Placebo			1	5	Stride length (m)	0.61	0.57	0.04	7.01754386
GVS01-06	7 h (Session 2)	17:17	10:17	420	1	Yes	2	Session 2	0	Placebo			1	6	Stride duration (sec)	2	2.09	-0.09	-4.306220096
GVS01-06	7 h (Session 2)	17:17	10:17	420	1	Yes	2	Session 2	0	Placebo			1	7	Lateral movement distance (trunk) (cm)	2.15	2.33	-0.18	-7.725321888
GVS01-06	7 h (Session 2)	17:17	10:17	420	1	Yes	2	Session 2	0	Placebo			1	8	DGI	4	5	-1	-20
GVS01-06	7 h (Session 2)	17:17	10:17	420	1	Yes	2	Session 2	0	Placebo			1	9	Subjective improvement score	3
GVS01-06	7 h (Session 2)	17:17	10:17	420	1	Yes	2	Session 2	0	Placebo			1	10	Number of steps	5350
GVS01-07	Baseline (Session 1)	9:16	9:39	-23	1	Yes	1	Session 1	1	nGVS			1	1	TTL (cm)	139.99	139.99
GVS01-07	Baseline (Session 1)	9:16	9:39	-23	1	Yes	1	Session 1	1	nGVS			1	2	Area (cm^2)	3.14	3.14
GVS01-07	Baseline (Session 1)	9:16	9:39	-23	1	Yes	1	Session 1	1	nGVS			1	3	RMS (cm/sec)	0.73	0.73
GVS01-07	Baseline (Session 1)	9:16	9:39	-23	1	Yes	1	Session 1	1	nGVS			1	4	Velocity (m/sec)	0.92	0.92
GVS01-07	Baseline (Session 1)	9:16	9:39	-23	1	Yes	1	Session 1	1	nGVS			1	5	Stride length (m)	0.53	0.53
GVS01-07	Baseline (Session 1)	9:16	9:39	-23	1	Yes	1	Session 1	1	nGVS			1	6	Stride duration (sec)	2.29	2.29
GVS01-07	Baseline (Session 1)	9:16	9:39	-23	1	Yes	1	Session 1	1	nGVS			1	7	Lateral movement distance (trunk) (cm)	3.8	3.8
GVS01-07	Baseline (Session 1)	9:16	9:39	-23	1	Yes	1	Session 1	1	nGVS			1	8	DGI	5	5
GVS01-07	0 h (Session 1)	9:40	9:39	1	1	Yes	1	Session 1	1	nGVS	1	Yes	1	1	TTL (cm)	122.47	139.99	-17.52	-12.51517966
GVS01-07	0 h (Session 1)	9:40	9:39	1	1	Yes	1	Session 1	1	nGVS	1	Yes	1	2	Area (cm^2)	3.44	3.14	0.3	9.554140127
GVS01-07	0 h (Session 1)	9:40	9:39	1	1	Yes	1	Session 1	1	nGVS	1	Yes	1	3	RMS (cm/sec)	0.74	0.73	0.01	1.369863014
GVS01-07	0 h (Session 1)	9:40	9:39	1	1	Yes	1	Session 1	1	nGVS	1	Yes	1	4	Velocity (m/sec)	0.96	0.92	0.04	4.347826087
GVS01-07	0 h (Session 1)	9:40	9:39	1	1	Yes	1	Session 1	1	nGVS	1	Yes	1	5	Stride length (m)	0.54	0.53	0.01	1.886792453
GVS01-07	0 h (Session 1)	9:40	9:39	1	1	Yes	1	Session 1	1	nGVS	1	Yes	1	6	Stride duration (sec)	2.25	2.29	-0.04	-1.746724891
GVS01-07	0 h (Session 1)	9:40	9:39	1	1	Yes	1	Session 1	1	nGVS	1	Yes	1	7	Lateral movement distance (trunk) (cm)	3.31	3.8	-0.49	-12.89473684
GVS01-07	0 h (Session 1)	9:40	9:39	1	1	Yes	1	Session 1	1	nGVS	1	Yes	1	8	DGI	5	5	0	0
GVS01-07	0 h (Session 1)	9:40	9:39	1	1	Yes	1	Session 1	1	nGVS	1	Yes	1	9	Subjective improvement score	3
GVS01-07	0 h (Session 1)	9:40	9:39	1	1	Yes	1	Session 1	1	nGVS	1	Yes	1	10	Number of steps
GVS01-07	0.5 h (Session 1)	10:09	9:39	30	1	Yes	1	Session 1	1	nGVS	1	Yes	1	1	TTL (cm)	70.92	139.99	-69.07	-49.33923852
GVS01-07	0.5 h (Session 1)	10:09	9:39	30	1	Yes	1	Session 1	1	nGVS	1	Yes	1	2	Area (cm^2)	1.26	3.14	-1.88	-59.87261146
GVS01-07	0.5 h (Session 1)	10:09	9:39	30	1	Yes	1	Session 1	1	nGVS	1	Yes	1	3	RMS (cm/sec)	0.48	0.73	-0.25	-34.24657534
GVS01-07	0.5 h (Session 1)	10:09	9:39	30	1	Yes	1	Session 1	1	nGVS	1	Yes	1	10	Number of steps
GVS01-07	1 h (Session 1)	10:51	9:39	72	1	Yes	1	Session 1	1	nGVS	1	Yes	1	1	TTL (cm)	98.76	139.99	-41.23	-29.45210372
GVS01-07	1 h (Session 1)	10:51	9:39	72	1	Yes	1	Session 1	1	nGVS	1	Yes	1	2	Area (cm^2)	2.25	3.14	-0.89	-28.34394904
GVS01-07	1 h (Session 1)	10:51	9:39	72	1	Yes	1	Session 1	1	nGVS	1	Yes	1	3	RMS (cm/sec)	0.64	0.73	-0.09	-12.32876712
GVS01-07	1 h (Session 1)	10:51	9:39	72	1	Yes	1	Session 1	1	nGVS	1	Yes	1	4	Velocity (m/sec)	0.98	0.92	0.06	6.52173913
GVS01-07	1 h (Session 1)	10:51	9:39	72	1	Yes	1	Session 1	1	nGVS	1	Yes	1	5	Stride length (m)	0.53	0.53	0	0
GVS01-07	1 h (Session 1)	10:51	9:39	72	1	Yes	1	Session 1	1	nGVS	1	Yes	1	6	Stride duration (sec)	2.16	2.29	-0.13	-5.676855895
GVS01-07	1 h (Session 1)	10:51	9:39	72	1	Yes	1	Session 1	1	nGVS	1	Yes	1	7	Lateral movement distance (trunk) (cm)	4.09	3.8	0.29	7.631578947
GVS01-07	1 h (Session 1)	10:51	9:39	72	1	Yes	1	Session 1	1	nGVS	1	Yes	1	8	DGI		5
GVS01-07	1 h (Session 1)	10:51	9:39	72	1	Yes	1	Session 1	1	nGVS	1	Yes	1	9	Subjective improvement score	2
GVS01-07	1 h (Session 1)	10:51	9:39	72	1	Yes	1	Session 1	1	nGVS	1	Yes	1	10	Number of steps
GVS01-07	2 h (Session 1)	11:41	9:39	122	1	Yes	1	Session 1	1	nGVS	1	Yes	1	1	TTL (cm)	87.87	139.99	-52.12	-37.2312308
GVS01-07	2 h (Session 1)	11:41	9:39	122	1	Yes	1	Session 1	1	nGVS	1	Yes	1	2	Area (cm^2)	2.06	3.14	-1.08	-34.39490446
GVS01-07	2 h (Session 1)	11:41	9:39	122	1	Yes	1	Session 1	1	nGVS	1	Yes	1	3	RMS (cm/sec)	0.63	0.73	-0.1	-13.69863014
GVS01-07	2 h (Session 1)	11:41	9:39	122	1	Yes	1	Session 1	1	nGVS	1	Yes	1	4	Velocity (m/sec)	0.95	0.92	0.03	3.260869565
GVS01-07	2 h (Session 1)	11:41	9:39	122	1	Yes	1	Session 1	1	nGVS	1	Yes	1	5	Stride length (m)	0.52	0.53	-0.01	-1.886792453
GVS01-07	2 h (Session 1)	11:41	9:39	122	1	Yes	1	Session 1	1	nGVS	1	Yes	1	6	Stride duration (sec)	2.18	2.29	-0.11	-4.80349345
GVS01-07	2 h (Session 1)	11:41	9:39	122	1	Yes	1	Session 1	1	nGVS	1	Yes	1	7	Lateral movement distance (trunk) (cm)	3.22	3.8	-0.58	-15.26315789
GVS01-07	2 h (Session 1)	11:41	9:39	122	1	Yes	1	Session 1	1	nGVS	1	Yes	1	8	DGI	9	5	4	80
GVS01-07	2 h (Session 1)	11:41	9:39	122	1	Yes	1	Session 1	1	nGVS	1	Yes	1	9	Subjective improvement score	2
GVS01-07	2 h (Session 1)	11:41	9:39	122	1	Yes	1	Session 1	1	nGVS	1	Yes	1	10	Number of steps
GVS01-07	3 h (Session 1)	12:39	9:39	180	1	Yes	1	Session 1	1	nGVS	1	Yes	1	1	TTL (cm)	79.01	139.99	-60.98	-43.5602543
GVS01-07	3 h (Session 1)	12:39	9:39	180	1	Yes	1	Session 1	1	nGVS	1	Yes	1	2	Area (cm^2)	1.71	3.14	-1.43	-45.54140127
GVS01-07	3 h (Session 1)	12:39	9:39	180	1	Yes	1	Session 1	1	nGVS	1	Yes	1	3	RMS (cm/sec)	0.54	0.73	-0.19	-26.02739726
GVS01-07	3 h (Session 1)	12:39	9:39	180	1	Yes	1	Session 1	1	nGVS	1	Yes	1	4	Velocity (m/sec)	1.01	0.92	0.09	9.782608696
GVS01-07	3 h (Session 1)	12:39	9:39	180	1	Yes	1	Session 1	1	nGVS	1	Yes	1	5	Stride length (m)	0.55	0.53	0.02	3.773584906
GVS01-07	3 h (Session 1)	12:39	9:39	180	1	Yes	1	Session 1	1	nGVS	1	Yes	1	6	Stride duration (sec)	2.18	2.29	-0.11	-4.80349345
GVS01-07	3 h (Session 1)	12:39	9:39	180	1	Yes	1	Session 1	1	nGVS	1	Yes	1	7	Lateral movement distance (trunk) (cm)	3.33	3.8	-0.47	-12.36842105
GVS01-07	3 h (Session 1)	12:39	9:39	180	1	Yes	1	Session 1	1	nGVS	1	Yes	1	8	DGI	8	5	3	60
GVS01-07	3 h (Session 1)	12:39	9:39	180	1	Yes	1	Session 1	1	nGVS	1	Yes	1	9	Subjective improvement score	2
GVS01-07	3 h (Session 1)	12:39	9:39	180	1	Yes	1	Session 1	1	nGVS	1	Yes	1	10	Number of steps	628
GVS01-07	4 h (Session 1)	13:40	9:39	241	1	Yes	1	Session 1	1	nGVS			1	1	TTL (cm)	93.79	139.99	-46.2	-33.00235731
GVS01-07	4 h (Session 1)	13:40	9:39	241	1	Yes	1	Session 1	1	nGVS			1	2	Area (cm^2)	1.88	3.14	-1.26	-40.12738854
GVS01-07	4 h (Session 1)	13:40	9:39	241	1	Yes	1	Session 1	1	nGVS			1	3	RMS (cm/sec)	0.56	0.73	-0.17	-23.28767123
GVS01-07	4 h (Session 1)	13:40	9:39	241	1	Yes	1	Session 1	1	nGVS			1	4	Velocity (m/sec)	1.02	0.92	0.1	10.86956522
GVS01-07	4 h (Session 1)	13:40	9:39	241	1	Yes	1	Session 1	1	nGVS			1	5	Stride length (m)	0.55	0.53	0.02	3.773584906
GVS01-07	4 h (Session 1)	13:40	9:39	241	1	Yes	1	Session 1	1	nGVS			1	6	Stride duration (sec)	2.14	2.29	-0.15	-6.550218341
GVS01-07	4 h (Session 1)	13:40	9:39	241	1	Yes	1	Session 1	1	nGVS			1	7	Lateral movement distance (trunk) (cm)	3.72	3.8	-0.08	-2.105263158
GVS01-07	4 h (Session 1)	13:40	9:39	241	1	Yes	1	Session 1	1	nGVS			1	8	DGI	7	5	2	40
GVS01-07	4 h (Session 1)	13:40	9:39	241	1	Yes	1	Session 1	1	nGVS			1	9	Subjective improvement score	2
GVS01-07	4 h (Session 1)	13:40	9:39	241	1	Yes	1	Session 1	1	nGVS			1	10	Number of steps
GVS01-07	5 h (Session 1)	14:39	9:39	300	1	Yes	1	Session 1	1	nGVS			1	1	TTL (cm)	85.14	139.99	-54.85	-39.1813701
GVS01-07	5 h (Session 1)	14:39	9:39	300	1	Yes	1	Session 1	1	nGVS			1	2	Area (cm^2)	2.07	3.14	-1.07	-34.07643312
GVS01-07	5 h (Session 1)	14:39	9:39	300	1	Yes	1	Session 1	1	nGVS			1	3	RMS (cm/sec)	0.59	0.73	-0.14	-19.17808219
GVS01-07	5 h (Session 1)	14:39	9:39	300	1	Yes	1	Session 1	1	nGVS			1	4	Velocity (m/sec)	0.99	0.92	0.07	7.608695652
GVS01-07	5 h (Session 1)	14:39	9:39	300	1	Yes	1	Session 1	1	nGVS			1	5	Stride length (m)	0.55	0.53	0.02	3.773584906
GVS01-07	5 h (Session 1)	14:39	9:39	300	1	Yes	1	Session 1	1	nGVS			1	6	Stride duration (sec)	2.24	2.29	-0.05	-2.183406114
GVS01-07	5 h (Session 1)	14:39	9:39	300	1	Yes	1	Session 1	1	nGVS			1	7	Lateral movement distance (trunk) (cm)	3.7	3.8	-0.1	-2.631578947
GVS01-07	5 h (Session 1)	14:39	9:39	300	1	Yes	1	Session 1	1	nGVS			1	8	DGI	7	5	2	40
GVS01-07	5 h (Session 1)	14:39	9:39	300	1	Yes	1	Session 1	1	nGVS			1	9	Subjective improvement score	2
GVS01-07	5 h (Session 1)	14:39	9:39	300	1	Yes	1	Session 1	1	nGVS			1	10	Number of steps
GVS01-07	6 h (Session 1)	15:39	9:39	360	1	Yes	1	Session 1	1	nGVS			1	1	TTL (cm)	85.5	139.99	-54.49	-38.92420887
GVS01-07	6 h (Session 1)	15:39	9:39	360	1	Yes	1	Session 1	1	nGVS			1	2	Area (cm^2)	2	3.14	-1.14	-36.30573248
GVS01-07	6 h (Session 1)	15:39	9:39	360	1	Yes	1	Session 1	1	nGVS			1	3	RMS (cm/sec)	0.61	0.73	-0.12	-16.43835616
GVS01-07	6 h (Session 1)	15:39	9:39	360	1	Yes	1	Session 1	1	nGVS			1	4	Velocity (m/sec)	1.03	0.92	0.11	11.95652174
GVS01-07	6 h (Session 1)	15:39	9:39	360	1	Yes	1	Session 1	1	nGVS			1	5	Stride length (m)	0.57	0.53	0.04	7.547169811
GVS01-07	6 h (Session 1)	15:39	9:39	360	1	Yes	1	Session 1	1	nGVS			1	6	Stride duration (sec)	2.2	2.29	-0.09	-3.930131004
GVS01-07	6 h (Session 1)	15:39	9:39	360	1	Yes	1	Session 1	1	nGVS			1	7	Lateral movement distance (trunk) (cm)	3.01	3.8	-0.79	-20.78947368
GVS01-07	6 h (Session 1)	15:39	9:39	360	1	Yes	1	Session 1	1	nGVS			1	8	DGI	8	5	3	60
GVS01-07	6 h (Session 1)	15:39	9:39	360	1	Yes	1	Session 1	1	nGVS			1	9	Subjective improvement score	2
GVS01-07	6 h (Session 1)	15:39	9:39	360	1	Yes	1	Session 1	1	nGVS			1	10	Number of steps
GVS01-07	7 h (Session 1)	16:39	9:39	420	1	Yes	1	Session 1	1	nGVS			1	1	TTL (cm)	101.54	139.99	-38.45	-27.46624759
GVS01-07	7 h (Session 1)	16:39	9:39	420	1	Yes	1	Session 1	1	nGVS			1	2	Area (cm^2)	2.97	3.14	-0.17	-5.414012739
GVS01-07	7 h (Session 1)	16:39	9:39	420	1	Yes	1	Session 1	1	nGVS			1	3	RMS (cm/sec)	0.7	0.73	-0.03	-4.109589041
GVS01-07	7 h (Session 1)	16:39	9:39	420	1	Yes	1	Session 1	1	nGVS			1	4	Velocity (m/sec)	1.02	0.92	0.1	10.86956522
GVS01-07	7 h (Session 1)	16:39	9:39	420	1	Yes	1	Session 1	1	nGVS			1	5	Stride length (m)	0.56	0.53	0.03	5.660377359
GVS01-07	7 h (Session 1)	16:39	9:39	420	1	Yes	1	Session 1	1	nGVS			1	6	Stride duration (sec)	2.19	2.29	-0.1	-4.366812227
GVS01-07	7 h (Session 1)	16:39	9:39	420	1	Yes	1	Session 1	1	nGVS			1	7	Lateral movement distance (trunk) (cm)	3.13	3.8	-0.67	-17.63157895
GVS01-07	7 h (Session 1)	16:39	9:39	420	1	Yes	1	Session 1	1	nGVS			1	8	DGI	9	5	4	80
GVS01-07	7 h (Session 1)	16:39	9:39	420	1	Yes	1	Session 1	1	nGVS			1	9	Subjective improvement score	2
GVS01-07	7 h (Session 1)	16:39	9:39	420	1	Yes	1	Session 1	1	nGVS			1	10	Number of steps	2357
GVS01-07	Baseline (Session 2)	9:15	9:34	-19	1	Yes	2	Session 2	0	Placebo			1	1	TTL (cm)	121.7533333	121.7533333
GVS01-07	Baseline (Session 2)	9:15	9:34	-19	1	Yes	2	Session 2	0	Placebo			1	2	Area (cm^2)	2.543333333	2.543333333
GVS01-07	Baseline (Session 2)	9:15	9:34	-19	1	Yes	2	Session 2	0	Placebo			1	3	RMS (cm/sec)	0.646666667	0.646666667
GVS01-07	Baseline (Session 2)	9:15	9:34	-19	1	Yes	2	Session 2	0	Placebo			1	4	Velocity (m/sec)	1.02	1.02
GVS01-07	Baseline (Session 2)	9:15	9:34	-19	1	Yes	2	Session 2	0	Placebo			1	5	Stride length (m)	0.56	0.56
GVS01-07	Baseline (Session 2)	9:15	9:34	-19	1	Yes	2	Session 2	0	Placebo			1	6	Stride duration (sec)	2.2	2.2
GVS01-07	Baseline (Session 2)	9:15	9:34	-19	1	Yes	2	Session 2	0	Placebo			1	7	Lateral movement distance (trunk) (cm)	2.92	2.92
GVS01-07	Baseline (Session 2)	9:15	9:34	-19	1	Yes	2	Session 2	0	Placebo			1	8	DGI	8	8
GVS01-07	0 h (Session 2)	9:34	9:34	0	1	Yes	2	Session 2	0	Placebo	1	Yes	1	1	TTL (cm)	130.11	121.7533333	8.356666667	6.863604008
GVS01-07	0 h (Session 2)	9:34	9:34	0	1	Yes	2	Session 2	0	Placebo	1	Yes	1	2	Area (cm^2)	4.29	2.543333333	1.746666667	68.67627785
GVS01-07	0 h (Session 2)	9:34	9:34	0	1	Yes	2	Session 2	0	Placebo	1	Yes	1	3	RMS (cm/sec)	0.86	0.646666667	0.213333333	32.98969072
GVS01-07	0 h (Session 2)	9:34	9:34	0	1	Yes	2	Session 2	0	Placebo	1	Yes	1	4	Velocity (m/sec)	1.04	1.02	0.02	1.960784314
GVS01-07	0 h (Session 2)	9:34	9:34	0	1	Yes	2	Session 2	0	Placebo	1	Yes	1	5	Stride length (m)	0.56	0.56	0	0
GVS01-07	0 h (Session 2)	9:34	9:34	0	1	Yes	2	Session 2	0	Placebo	1	Yes	1	6	Stride duration (sec)	2.18	2.2	-0.02	-0.909090909
GVS01-07	0 h (Session 2)	9:34	9:34	0	1	Yes	2	Session 2	0	Placebo	1	Yes	1	7	Lateral movement distance (trunk) (cm)	3.17	2.92	0.25	8.561643836
GVS01-07	0 h (Session 2)	9:34	9:34	0	1	Yes	2	Session 2	0	Placebo	1	Yes	1	8	DGI	4	8	-4	-50
GVS01-07	0 h (Session 2)	9:34	9:34	0	1	Yes	2	Session 2	0	Placebo	1	Yes	1	9	Subjective improvement score	2
GVS01-07	0 h (Session 2)	9:34	9:34	0	1	Yes	2	Session 2	0	Placebo	1	Yes	1	10	Number of steps
GVS01-07	0.5 h (Session 2)	10:04	9:34	30	1	Yes	2	Session 2	0	Placebo	1	Yes	1	1	TTL (cm)	78.76	121.7533333	-42.99333333	-35.31183267
GVS01-07	0.5 h (Session 2)	10:04	9:34	30	1	Yes	2	Session 2	0	Placebo	1	Yes	1	2	Area (cm^2)	2.06	2.543333333	-0.483333333	-19.00393185
GVS01-07	0.5 h (Session 2)	10:04	9:34	30	1	Yes	2	Session 2	0	Placebo	1	Yes	1	3	RMS (cm/sec)	0.63	0.646666667	-0.016666667	-2.577319588
GVS01-07	0.5 h (Session 2)	10:04	9:34	30	1	Yes	2	Session 2	0	Placebo	1	Yes	1	10	Number of steps
GVS01-07	1 h (Session 2)	10:34	9:34	60	1	Yes	2	Session 2	0	Placebo	1	Yes	1	1	TTL (cm)	77.9	121.7533333	-43.85333333	-36.01817883
GVS01-07	1 h (Session 2)	10:34	9:34	60	1	Yes	2	Session 2	0	Placebo	1	Yes	1	2	Area (cm^2)	2.42	2.543333333	-0.123333333	-4.849279161
GVS01-07	1 h (Session 2)	10:34	9:34	60	1	Yes	2	Session 2	0	Placebo	1	Yes	1	3	RMS (cm/sec)	0.68	0.646666667	0.033333333	5.154639175
GVS01-07	1 h (Session 2)	10:34	9:34	60	1	Yes	2	Session 2	0	Placebo	1	Yes	1	4	Velocity (m/sec)	0.97	1.02	-0.05	-4.901960784
GVS01-07	1 h (Session 2)	10:34	9:34	60	1	Yes	2	Session 2	0	Placebo	1	Yes	1	5	Stride length (m)	0.55	0.56	-0.01	-1.785714286
GVS01-07	1 h (Session 2)	10:34	9:34	60	1	Yes	2	Session 2	0	Placebo	1	Yes	1	6	Stride duration (sec)	2.29	2.2	0.09	4.090909091
GVS01-07	1 h (Session 2)	10:34	9:34	60	1	Yes	2	Session 2	0	Placebo	1	Yes	1	7	Lateral movement distance (trunk) (cm)	2.68	2.92	-0.24	-8.219178082
GVS01-07	1 h (Session 2)	10:34	9:34	60	1	Yes	2	Session 2	0	Placebo	1	Yes	1	8	DGI	9	8	1	12.5
GVS01-07	1 h (Session 2)	10:34	9:34	60	1	Yes	2	Session 2	0	Placebo	1	Yes	1	9	Subjective improvement score	2
GVS01-07	1 h (Session 2)	10:34	9:34	60	1	Yes	2	Session 2	0	Placebo	1	Yes	1	10	Number of steps
GVS01-07	2 h (Session 2)	11:34	9:34	120	1	Yes	2	Session 2	0	Placebo	1	Yes	1	1	TTL (cm)	86.18	121.7533333	-35.57333333	-29.21754367
GVS01-07	2 h (Session 2)	11:34	9:34	120	1	Yes	2	Session 2	0	Placebo	1	Yes	1	2	Area (cm^2)	2.03	2.543333333	-0.513333333	-20.18348624
GVS01-07	2 h (Session 2)	11:34	9:34	120	1	Yes	2	Session 2	0	Placebo	1	Yes	1	3	RMS (cm/sec)	0.58	0.646666667	-0.066666667	-10.30927835
GVS01-07	2 h (Session 2)	11:34	9:34	120	1	Yes	2	Session 2	0	Placebo	1	Yes	1	4	Velocity (m/sec)	1.04	1.02	0.02	1.960784314
GVS01-07	2 h (Session 2)	11:34	9:34	120	1	Yes	2	Session 2	0	Placebo	1	Yes	1	5	Stride length (m)	0.57	0.56	0.01	1.785714286
GVS01-07	2 h (Session 2)	11:34	9:34	120	1	Yes	2	Session 2	0	Placebo	1	Yes	1	6	Stride duration (sec)	2.2	2.2	0	0
GVS01-07	2 h (Session 2)	11:34	9:34	120	1	Yes	2	Session 2	0	Placebo	1	Yes	1	7	Lateral movement distance (trunk) (cm)	3.01	2.92	0.09	3.082191781
GVS01-07	2 h (Session 2)	11:34	9:34	120	1	Yes	2	Session 2	0	Placebo	1	Yes	1	8	DGI	6	8	-2	-25
GVS01-07	2 h (Session 2)	11:34	9:34	120	1	Yes	2	Session 2	0	Placebo	1	Yes	1	9	Subjective improvement score	1
GVS01-07	2 h (Session 2)	11:34	9:34	120	1	Yes	2	Session 2	0	Placebo	1	Yes	1	10	Number of steps
GVS01-07	3 h (Session 2)	12:34	9:34	180	1	Yes	2	Session 2	0	Placebo	1	Yes	1	1	TTL (cm)	85.73	121.7533333	-36.02333333	-29.5871434
GVS01-07	3 h (Session 2)	12:34	9:34	180	1	Yes	2	Session 2	0	Placebo	1	Yes	1	2	Area (cm^2)	2	2.543333333	-0.543333333	-21.36304063
GVS01-07	3 h (Session 2)	12:34	9:34	180	1	Yes	2	Session 2	0	Placebo	1	Yes	1	3	RMS (cm/sec)	0.58	0.646666667	-0.066666667	-10.30927835
GVS01-07	3 h (Session 2)	12:34	9:34	180	1	Yes	2	Session 2	0	Placebo	1	Yes	1	4	Velocity (m/sec)	1.08	1.02	0.06	5.882352941
GVS01-07	3 h (Session 2)	12:34	9:34	180	1	Yes	2	Session 2	0	Placebo	1	Yes	1	5	Stride length (m)	0.58	0.56	0.02	3.571428571
GVS01-07	3 h (Session 2)	12:34	9:34	180	1	Yes	2	Session 2	0	Placebo	1	Yes	1	6	Stride duration (sec)	2.16	2.2	-0.04	-1.818181818
GVS01-07	3 h (Session 2)	12:34	9:34	180	1	Yes	2	Session 2	0	Placebo	1	Yes	1	7	Lateral movement distance (trunk) (cm)	3.15	2.92	0.23	7.876712329
GVS01-07	3 h (Session 2)	12:34	9:34	180	1	Yes	2	Session 2	0	Placebo	1	Yes	1	8	DGI	6	8	-2	-25
GVS01-07	3 h (Session 2)	12:34	9:34	180	1	Yes	2	Session 2	0	Placebo	1	Yes	1	9	Subjective improvement score	2
GVS01-07	3 h (Session 2)	12:34	9:34	180	1	Yes	2	Session 2	0	Placebo	1	Yes	1	10	Number of steps	1372
GVS01-07	4 h (Session 2)	13:34	9:34	240	1	Yes	2	Session 2	0	Placebo			1	1	TTL (cm)	83.11	121.7533333	-38.64333333	-31.73903521
GVS01-07	4 h (Session 2)	13:34	9:34	240	1	Yes	2	Session 2	0	Placebo			1	2	Area (cm^2)	3.2	2.543333333	0.656666667	25.81913499
GVS01-07	4 h (Session 2)	13:34	9:34	240	1	Yes	2	Session 2	0	Placebo			1	3	RMS (cm/sec)	0.79	0.646666667	0.143333333	22.16494845
GVS01-07	4 h (Session 2)	13:34	9:34	240	1	Yes	2	Session 2	0	Placebo			1	4	Velocity (m/sec)	1.03	1.02	0.01	0.980392157
GVS01-07	4 h (Session 2)	13:34	9:34	240	1	Yes	2	Session 2	0	Placebo			1	5	Stride length (m)	0.57	0.56	0.01	1.785714286
GVS01-07	4 h (Session 2)	13:34	9:34	240	1	Yes	2	Session 2	0	Placebo			1	6	Stride duration (sec)	2.21	2.2	0.01	0.454545455
GVS01-07	4 h (Session 2)	13:34	9:34	240	1	Yes	2	Session 2	0	Placebo			1	7	Lateral movement distance (trunk) (cm)	3.29	2.92	0.37	12.67123288
GVS01-07	4 h (Session 2)	13:34	9:34	240	1	Yes	2	Session 2	0	Placebo			1	8	DGI	7	8	-1	-12.5
GVS01-07	4 h (Session 2)	13:34	9:34	240	1	Yes	2	Session 2	0	Placebo			1	9	Subjective improvement score	2
GVS01-07	4 h (Session 2)	13:34	9:34	240	1	Yes	2	Session 2	0	Placebo			1	10	Number of steps
GVS01-07	5 h (Session 2)	14:34	9:34	300	1	Yes	2	Session 2	0	Placebo			1	1	TTL (cm)	102.35	121.7533333	-19.40333333	-15.93659311
GVS01-07	5 h (Session 2)	14:34	9:34	300	1	Yes	2	Session 2	0	Placebo			1	2	Area (cm^2)	3.31	2.543333333	0.766666667	30.14416776
GVS01-07	5 h (Session 2)	14:34	9:34	300	1	Yes	2	Session 2	0	Placebo			1	3	RMS (cm/sec)	0.75	0.646666667	0.103333333	15.97938144
GVS01-07	5 h (Session 2)	14:34	9:34	300	1	Yes	2	Session 2	0	Placebo			1	4	Velocity (m/sec)	1.07	1.02	0.05	4.901960784
GVS01-07	5 h (Session 2)	14:34	9:34	300	1	Yes	2	Session 2	0	Placebo			1	5	Stride length (m)	0.58	0.56	0.02	3.571428571
GVS01-07	5 h (Session 2)	14:34	9:34	300	1	Yes	2	Session 2	0	Placebo			1	6	Stride duration (sec)	2.18	2.2	-0.02	-0.909090909
GVS01-07	5 h (Session 2)	14:34	9:34	300	1	Yes	2	Session 2	0	Placebo			1	7	Lateral movement distance (trunk) (cm)	3.58	2.92	0.66	22.60273973
GVS01-07	5 h (Session 2)	14:34	9:34	300	1	Yes	2	Session 2	0	Placebo			1	8	DGI	8	8	0	0
GVS01-07	5 h (Session 2)	14:34	9:34	300	1	Yes	2	Session 2	0	Placebo			1	9	Subjective improvement score	1
GVS01-07	5 h (Session 2)	14:34	9:34	300	1	Yes	2	Session 2	0	Placebo			1	10	Number of steps
GVS01-07	6 h (Session 2)	15:34	9:34	360	1	Yes	2	Session 2	0	Placebo			1	1	TTL (cm)	69.91	121.7533333	-51.84333333	-42.5806275
GVS01-07	6 h (Session 2)	15:34	9:34	360	1	Yes	2	Session 2	0	Placebo			1	2	Area (cm^2)	2.23	2.543333333	-0.313333333	-12.3197903
GVS01-07	6 h (Session 2)	15:34	9:34	360	1	Yes	2	Session 2	0	Placebo			1	3	RMS (cm/sec)	0.63	0.646666667	-0.016666667	-2.577319588
GVS01-07	6 h (Session 2)	15:34	9:34	360	1	Yes	2	Session 2	0	Placebo			1	4	Velocity (m/sec)	1.04	1.02	0.02	1.960784314
GVS01-07	6 h (Session 2)	15:34	9:34	360	1	Yes	2	Session 2	0	Placebo			1	5	Stride length (m)	0.57	0.56	0.01	1.785714286
GVS01-07	6 h (Session 2)	15:34	9:34	360	1	Yes	2	Session 2	0	Placebo			1	6	Stride duration (sec)	2.18	2.2	-0.02	-0.909090909
GVS01-07	6 h (Session 2)	15:34	9:34	360	1	Yes	2	Session 2	0	Placebo			1	7	Lateral movement distance (trunk) (cm)	2.93	2.92	0.01	0.342465753
GVS01-07	6 h (Session 2)	15:34	9:34	360	1	Yes	2	Session 2	0	Placebo			1	8	DGI	8	8	0	0
GVS01-07	6 h (Session 2)	15:34	9:34	360	1	Yes	2	Session 2	0	Placebo			1	9	Subjective improvement score	2
GVS01-07	6 h (Session 2)	15:34	9:34	360	1	Yes	2	Session 2	0	Placebo			1	10	Number of steps
GVS01-07	7 h (Session 2)	16:34	9:34	420	1	Yes	2	Session 2	0	Placebo			1	1	TTL (cm)	97.94	121.7533333	-23.81333333	-19.55867054
GVS01-07	7 h (Session 2)	16:34	9:34	420	1	Yes	2	Session 2	0	Placebo			1	2	Area (cm^2)	2.17	2.543333333	-0.373333333	-14.67889908
GVS01-07	7 h (Session 2)	16:34	9:34	420	1	Yes	2	Session 2	0	Placebo			1	3	RMS (cm/sec)	0.61	0.646666667	-0.036666667	-5.670103093
GVS01-07	7 h (Session 2)	16:34	9:34	420	1	Yes	2	Session 2	0	Placebo			1	4	Velocity (m/sec)	1.08	1.02	0.06	5.882352941
GVS01-07	7 h (Session 2)	16:34	9:34	420	1	Yes	2	Session 2	0	Placebo			1	5	Stride length (m)	0.57	0.56	0.01	1.785714286
GVS01-07	7 h (Session 2)	16:34	9:34	420	1	Yes	2	Session 2	0	Placebo			1	6	Stride duration (sec)	2.14	2.2	-0.06	-2.727272727
GVS01-07	7 h (Session 2)	16:34	9:34	420	1	Yes	2	Session 2	0	Placebo			1	7	Lateral movement distance (trunk) (cm)	3.33	2.92	0.41	14.04109589
GVS01-07	7 h (Session 2)	16:34	9:34	420	1	Yes	2	Session 2	0	Placebo			1	8	DGI	8	8	0	0
GVS01-07	7 h (Session 2)	16:34	9:34	420	1	Yes	2	Session 2	0	Placebo			1	9	Subjective improvement score	2
GVS01-07	7 h (Session 2)	16:34	9:34	420	1	Yes	2	Session 2	0	Placebo			1	10	Number of steps	3204
GVS01-08	Baseline (Session 1)	9:16	9:40	-24	1	Yes	1	Session 1	0	Placebo			1	1	TTL (cm)	240.9766667	240.9766667
GVS01-08	Baseline (Session 1)	9:16	9:40	-24	1	Yes	1	Session 1	0	Placebo			1	2	Area (cm^2)	21.60333333	21.60333333
GVS01-08	Baseline (Session 1)	9:16	9:40	-24	1	Yes	1	Session 1	0	Placebo			1	3	RMS (cm/sec)	1.986666667	1.986666667
GVS01-08	Baseline (Session 1)	9:16	9:40	-24	1	Yes	1	Session 1	0	Placebo			1	4	Velocity (m/sec)	0.84	0.84
GVS01-08	Baseline (Session 1)	9:16	9:40	-24	1	Yes	1	Session 1	0	Placebo			1	5	Stride length (m)	0.48	0.48
GVS01-08	Baseline (Session 1)	9:16	9:40	-24	1	Yes	1	Session 1	0	Placebo			1	6	Stride duration (sec)	2.32	2.32
GVS01-08	Baseline (Session 1)	9:16	9:40	-24	1	Yes	1	Session 1	0	Placebo			1	7	Lateral movement distance (trunk) (cm)	4.37	4.37
GVS01-08	Baseline (Session 1)	9:16	9:40	-24	1	Yes	1	Session 1	0	Placebo			1	8	DGI	5	5
GVS01-08	0 h (Session 1)	9:40	9:40	0	1	Yes	1	Session 1	0	Placebo	1	Yes	1	1	TTL (cm)	233.02	240.9766667	-7.956666667	-3.301841119
GVS01-08	0 h (Session 1)	9:40	9:40	0	1	Yes	1	Session 1	0	Placebo	1	Yes	1	2	Area (cm^2)	24.25	21.60333333	2.646666667	12.2511958
GVS01-08	0 h (Session 1)	9:40	9:40	0	1	Yes	1	Session 1	0	Placebo	1	Yes	1	3	RMS (cm/sec)	2.14	1.986666667	0.153333333	7.718120805
GVS01-08	0 h (Session 1)	9:40	9:40	0	1	Yes	1	Session 1	0	Placebo	1	Yes	1	4	Velocity (m/sec)	0.96	0.84	0.12	14.28571429
GVS01-08	0 h (Session 1)	9:40	9:40	0	1	Yes	1	Session 1	0	Placebo	1	Yes	1	5	Stride length (m)	0.54	0.48	0.06	12.5
GVS01-08	0 h (Session 1)	9:40	9:40	0	1	Yes	1	Session 1	0	Placebo	1	Yes	1	6	Stride duration (sec)	2.23	2.32	-0.09	-3.879310345
GVS01-08	0 h (Session 1)	9:40	9:40	0	1	Yes	1	Session 1	0	Placebo	1	Yes	1	7	Lateral movement distance (trunk) (cm)	4.95	4.37	0.58	13.27231121
GVS01-08	0 h (Session 1)	9:40	9:40	0	1	Yes	1	Session 1	0	Placebo	1	Yes	1	8	DGI	4	5	-1	-20
GVS01-08	0 h (Session 1)	9:40	9:40	0	1	Yes	1	Session 1	0	Placebo	1	Yes	1	9	Subjective improvement score	2
GVS01-08	0 h (Session 1)	9:40	9:40	0	1	Yes	1	Session 1	0	Placebo	1	Yes	1	10	Number of steps
GVS01-08	0.5 h (Session 1)	10:10	9:40	30	1	Yes	1	Session 1	0	Placebo	1	Yes	1	1	TTL (cm)	237.16	240.9766667	-3.816666667	-1.58383246
GVS01-08	0.5 h (Session 1)	10:10	9:40	30	1	Yes	1	Session 1	0	Placebo	1	Yes	1	2	Area (cm^2)	17.85	21.60333333	-3.753333333	-17.37386206
GVS01-08	0.5 h (Session 1)	10:10	9:40	30	1	Yes	1	Session 1	0	Placebo	1	Yes	1	3	RMS (cm/sec)	1.93	1.986666667	-0.056666667	-2.852348993
GVS01-08	0.5 h (Session 1)	10:10	9:40	30	1	Yes	1	Session 1	0	Placebo	1	Yes	1	10	Number of steps
GVS01-08	1 h (Session 1)	10:40	9:40	60	1	Yes	1	Session 1	0	Placebo	1	Yes	1	1	TTL (cm)	219.89	240.9766667	-21.08666667	-8.750501432
GVS01-08	1 h (Session 1)	10:40	9:40	60	1	Yes	1	Session 1	0	Placebo	1	Yes	1	2	Area (cm^2)	14.67	21.60333333	-6.933333333	-32.09381268
GVS01-08	1 h (Session 1)	10:40	9:40	60	1	Yes	1	Session 1	0	Placebo	1	Yes	1	3	RMS (cm/sec)	1.66	1.986666667	-0.326666667	-16.44295302
GVS01-08	1 h (Session 1)	10:40	9:40	60	1	Yes	1	Session 1	0	Placebo	1	Yes	1	4	Velocity (m/sec)	0.92	0.84	0.08	9.523809524
GVS01-08	1 h (Session 1)	10:40	9:40	60	1	Yes	1	Session 1	0	Placebo	1	Yes	1	5	Stride length (m)	0.53	0.48	0.05	10.41666667
GVS01-08	1 h (Session 1)	10:40	9:40	60	1	Yes	1	Session 1	0	Placebo	1	Yes	1	6	Stride duration (sec)	2.28	2.32	-0.04	-1.724137931
GVS01-08	1 h (Session 1)	10:40	9:40	60	1	Yes	1	Session 1	0	Placebo	1	Yes	1	7	Lateral movement distance (trunk) (cm)	3.93	4.37	-0.44	-10.06864989
GVS01-08	1 h (Session 1)	10:40	9:40	60	1	Yes	1	Session 1	0	Placebo	1	Yes	1	8	DGI	7	5	2	40
GVS01-08	1 h (Session 1)	10:40	9:40	60	1	Yes	1	Session 1	0	Placebo	1	Yes	1	9	Subjective improvement score	3
GVS01-08	1 h (Session 1)	10:40	9:40	60	1	Yes	1	Session 1	0	Placebo	1	Yes	1	10	Number of steps
GVS01-08	2 h (Session 1)	11:40	9:40	120	1	Yes	1	Session 1	0	Placebo	1	Yes	1	1	TTL (cm)	207.2	240.9766667	-33.77666667	-14.01657145
GVS01-08	2 h (Session 1)	11:40	9:40	120	1	Yes	1	Session 1	0	Placebo	1	Yes	1	2	Area (cm^2)	13.77	21.60333333	-7.833333333	-36.25983644
GVS01-08	2 h (Session 1)	11:40	9:40	120	1	Yes	1	Session 1	0	Placebo	1	Yes	1	3	RMS (cm/sec)	1.58	1.986666667	-0.406666667	-20.46979866
GVS01-08	2 h (Session 1)	11:40	9:40	120	1	Yes	1	Session 1	0	Placebo	1	Yes	1	4	Velocity (m/sec)	0.96	0.84	0.12	14.28571429
GVS01-08	2 h (Session 1)	11:40	9:40	120	1	Yes	1	Session 1	0	Placebo	1	Yes	1	5	Stride length (m)	0.55	0.48	0.07	14.58333333
GVS01-08	2 h (Session 1)	11:40	9:40	120	1	Yes	1	Session 1	0	Placebo	1	Yes	1	6	Stride duration (sec)	2.28	2.32	-0.04	-1.724137931
GVS01-08	2 h (Session 1)	11:40	9:40	120	1	Yes	1	Session 1	0	Placebo	1	Yes	1	7	Lateral movement distance (trunk) (cm)	4.66	4.37	0.29	6.636155606
GVS01-08	2 h (Session 1)	11:40	9:40	120	1	Yes	1	Session 1	0	Placebo	1	Yes	1	8	DGI	3	5	-2	-40
GVS01-08	2 h (Session 1)	11:40	9:40	120	1	Yes	1	Session 1	0	Placebo	1	Yes	1	9	Subjective improvement score	3
GVS01-08	2 h (Session 1)	11:40	9:40	120	1	Yes	1	Session 1	0	Placebo	1	Yes	1	10	Number of steps
GVS01-08	3 h (Session 1)	12:40	9:40	180	1	Yes	1	Session 1	0	Placebo	1	Yes	1	1	TTL (cm)	265.19	240.9766667	24.21333333	10.04799912
GVS01-08	3 h (Session 1)	12:40	9:40	180	1	Yes	1	Session 1	0	Placebo	1	Yes	1	2	Area (cm^2)	38.03	21.60333333	16.42666667	76.03764851
GVS01-08	3 h (Session 1)	12:40	9:40	180	1	Yes	1	Session 1	0	Placebo	1	Yes	1	3	RMS (cm/sec)	2.65	1.986666667	0.663333333	33.38926175
GVS01-08	3 h (Session 1)	12:40	9:40	180	1	Yes	1	Session 1	0	Placebo	1	Yes	1	4	Velocity (m/sec)	1.03	0.84	0.19	22.61904762
GVS01-08	3 h (Session 1)	12:40	9:40	180	1	Yes	1	Session 1	0	Placebo	1	Yes	1	5	Stride length (m)	0.56	0.48	0.08	16.66666667
GVS01-08	3 h (Session 1)	12:40	9:40	180	1	Yes	1	Session 1	0	Placebo	1	Yes	1	6	Stride duration (sec)	2.19	2.32	-0.13	-5.603448276
GVS01-08	3 h (Session 1)	12:40	9:40	180	1	Yes	1	Session 1	0	Placebo	1	Yes	1	7	Lateral movement distance (trunk) (cm)	4.02	4.37	-0.35	-8.009153318
GVS01-08	3 h (Session 1)	12:40	9:40	180	1	Yes	1	Session 1	0	Placebo	1	Yes	1	8	DGI	8	5	3	60
GVS01-08	3 h (Session 1)	12:40	9:40	180	1	Yes	1	Session 1	0	Placebo	1	Yes	1	9	Subjective improvement score	3
GVS01-08	3 h (Session 1)	12:40	9:40	180	1	Yes	1	Session 1	0	Placebo	1	Yes	1	10	Number of steps	1788
GVS01-08	4 h (Session 1)	13:40	9:40	240	1	Yes	1	Session 1	0	Placebo			1	1	TTL (cm)	286.1	240.9766667	45.12333333	18.72518778
GVS01-08	4 h (Session 1)	13:40	9:40	240	1	Yes	1	Session 1	0	Placebo			1	2	Area (cm^2)	25.83	21.60333333	4.226666667	19.56488196
GVS01-08	4 h (Session 1)	13:40	9:40	240	1	Yes	1	Session 1	0	Placebo			1	3	RMS (cm/sec)	2.18	1.986666667	0.193333333	9.731543624
GVS01-08	4 h (Session 1)	13:40	9:40	240	1	Yes	1	Session 1	0	Placebo			1	4	Velocity (m/sec)	0.99	0.84	0.15	17.85714286
GVS01-08	4 h (Session 1)	13:40	9:40	240	1	Yes	1	Session 1	0	Placebo			1	5	Stride length (m)	0.56	0.48	0.08	16.66666667
GVS01-08	4 h (Session 1)	13:40	9:40	240	1	Yes	1	Session 1	0	Placebo			1	6	Stride duration (sec)	2.26	2.32	-0.06	-2.586206897
GVS01-08	4 h (Session 1)	13:40	9:40	240	1	Yes	1	Session 1	0	Placebo			1	7	Lateral movement distance (trunk) (cm)	4.02	4.37	-0.35	-8.009153318
GVS01-08	4 h (Session 1)	13:40	9:40	240	1	Yes	1	Session 1	0	Placebo			1	8	DGI	4	5	-1	-20
GVS01-08	4 h (Session 1)	13:40	9:40	240	1	Yes	1	Session 1	0	Placebo			1	9	Subjective improvement score	3
GVS01-08	4 h (Session 1)	13:40	9:40	240	1	Yes	1	Session 1	0	Placebo			1	10	Number of steps
GVS01-08	5 h (Session 1)	14:40	9:40	300	1	Yes	1	Session 1	0	Placebo			1	1	TTL (cm)	271.19	240.9766667	30.21333333	12.53786674
GVS01-08	5 h (Session 1)	14:40	9:40	300	1	Yes	1	Session 1	0	Placebo			1	2	Area (cm^2)	22.5	21.60333333	0.896666667	4.150594044
GVS01-08	5 h (Session 1)	14:40	9:40	300	1	Yes	1	Session 1	0	Placebo			1	3	RMS (cm/sec)	1.96	1.986666667	-0.026666667	-1.342281879
GVS01-08	5 h (Session 1)	14:40	9:40	300	1	Yes	1	Session 1	0	Placebo			1	4	Velocity (m/sec)	0.94	0.84	0.1	11.90476191
GVS01-08	5 h (Session 1)	14:40	9:40	300	1	Yes	1	Session 1	0	Placebo			1	5	Stride length (m)	0.53	0.48	0.05	10.41666667
GVS01-08	5 h (Session 1)	14:40	9:40	300	1	Yes	1	Session 1	0	Placebo			1	6	Stride duration (sec)	2.25	2.32	-0.07	-3.017241379
GVS01-08	5 h (Session 1)	14:40	9:40	300	1	Yes	1	Session 1	0	Placebo			1	7	Lateral movement distance (trunk) (cm)	4.22	4.37	-0.15	-3.432494279
GVS01-08	5 h (Session 1)	14:40	9:40	300	1	Yes	1	Session 1	0	Placebo			1	8	DGI	5	5	0	0
GVS01-08	5 h (Session 1)	14:40	9:40	300	1	Yes	1	Session 1	0	Placebo			1	9	Subjective improvement score	3
GVS01-08	5 h (Session 1)	14:40	9:40	300	1	Yes	1	Session 1	0	Placebo			1	10	Number of steps
GVS01-08	6 h (Session 1)	15:40	9:40	360	1	Yes	1	Session 1	0	Placebo			1	1	TTL (cm)	233.15	240.9766667	-7.826666667	-3.247893987
GVS01-08	6 h (Session 1)	15:40	9:40	360	1	Yes	1	Session 1	0	Placebo			1	2	Area (cm^2)	21.37	21.60333333	-0.233333333	-1.080080235
GVS01-08	6 h (Session 1)	15:40	9:40	360	1	Yes	1	Session 1	0	Placebo			1	3	RMS (cm/sec)	1.94	1.986666667	-0.046666667	-2.348993289
GVS01-08	6 h (Session 1)	15:40	9:40	360	1	Yes	1	Session 1	0	Placebo			1	4	Velocity (m/sec)	1.05	0.84	0.21	25
GVS01-08	6 h (Session 1)	15:40	9:40	360	1	Yes	1	Session 1	0	Placebo			1	5	Stride length (m)	0.56	0.48	0.08	16.66666667
GVS01-08	6 h (Session 1)	15:40	9:40	360	1	Yes	1	Session 1	0	Placebo			1	6	Stride duration (sec)	2.14	2.32	-0.18	-7.75862069
GVS01-08	6 h (Session 1)	15:40	9:40	360	1	Yes	1	Session 1	0	Placebo			1	7	Lateral movement distance (trunk) (cm)	4.92	4.37	0.55	12.58581236
GVS01-08	6 h (Session 1)	15:40	9:40	360	1	Yes	1	Session 1	0	Placebo			1	8	DGI	8	5	3	60
GVS01-08	6 h (Session 1)	15:40	9:40	360	1	Yes	1	Session 1	0	Placebo			1	9	Subjective improvement score	3
GVS01-08	6 h (Session 1)	15:40	9:40	360	1	Yes	1	Session 1	0	Placebo			1	10	Number of steps
GVS01-08	7 h (Session 1)	16:40	9:40	420	1	Yes	1	Session 1	0	Placebo			1	1	TTL (cm)	217.29	240.9766667	-23.68666667	-9.829444068
GVS01-08	7 h (Session 1)	16:40	9:40	420	1	Yes	1	Session 1	0	Placebo			1	2	Area (cm^2)	13.64	21.60333333	-7.963333333	-36.86159543
GVS01-08	7 h (Session 1)	16:40	9:40	420	1	Yes	1	Session 1	0	Placebo			1	3	RMS (cm/sec)	1.58	1.986666667	-0.406666667	-20.46979866
GVS01-08	7 h (Session 1)	16:40	9:40	420	1	Yes	1	Session 1	0	Placebo			1	4	Velocity (m/sec)	1.09	0.84	0.25	29.76190476
GVS01-08	7 h (Session 1)	16:40	9:40	420	1	Yes	1	Session 1	0	Placebo			1	5	Stride length (m)	0.59	0.48	0.11	22.91666667
GVS01-08	7 h (Session 1)	16:40	9:40	420	1	Yes	1	Session 1	0	Placebo			1	6	Stride duration (sec)	2.16	2.32	-0.16	-6.896551724
GVS01-08	7 h (Session 1)	16:40	9:40	420	1	Yes	1	Session 1	0	Placebo			1	7	Lateral movement distance (trunk) (cm)	4.5	4.37	0.13	2.974828375
GVS01-08	7 h (Session 1)	16:40	9:40	420	1	Yes	1	Session 1	0	Placebo			1	8	DGI	7	5	2	40
GVS01-08	7 h (Session 1)	16:40	9:40	420	1	Yes	1	Session 1	0	Placebo			1	9	Subjective improvement score	3
GVS01-08	7 h (Session 1)	16:40	9:40	420	1	Yes	1	Session 1	0	Placebo			1	10	Number of steps	4474
GVS01-08	Baseline (Session 2)	9:14	9:35	-21	1	Yes	2	Session 2	1	nGVS			1	1	TTL (cm)	256.35	256.35
GVS01-08	Baseline (Session 2)	9:14	9:35	-21	1	Yes	2	Session 2	1	nGVS			1	2	Area (cm^2)	20.79	20.79
GVS01-08	Baseline (Session 2)	9:14	9:35	-21	1	Yes	2	Session 2	1	nGVS			1	3	RMS (cm/sec)	1.906666667	1.906666667
GVS01-08	Baseline (Session 2)	9:14	9:35	-21	1	Yes	2	Session 2	1	nGVS			1	4	Velocity (m/sec)	1.04	1.04
GVS01-08	Baseline (Session 2)	9:14	9:35	-21	1	Yes	2	Session 2	1	nGVS			1	5	Stride length (m)	0.58	0.58
GVS01-08	Baseline (Session 2)	9:14	9:35	-21	1	Yes	2	Session 2	1	nGVS			1	6	Stride duration (sec)	2.26	2.26
GVS01-08	Baseline (Session 2)	9:14	9:35	-21	1	Yes	2	Session 2	1	nGVS			1	7	Lateral movement distance (trunk) (cm)	4.72	4.72
GVS01-08	Baseline (Session 2)	9:14	9:35	-21	1	Yes	2	Session 2	1	nGVS			1	8	DGI	3	3
GVS01-08	0 h (Session 2)	9:36	9:35	1	1	Yes	2	Session 2	1	nGVS	1	Yes	1	1	TTL (cm)	270.74	256.35	14.39	5.613419154
GVS01-08	0 h (Session 2)	9:36	9:35	1	1	Yes	2	Session 2	1	nGVS	1	Yes	1	2	Area (cm^2)	21.61	20.79	0.82	3.944203944
GVS01-08	0 h (Session 2)	9:36	9:35	1	1	Yes	2	Session 2	1	nGVS	1	Yes	1	3	RMS (cm/sec)	2.02	1.906666667	0.113333333	5.944055944
GVS01-08	0 h (Session 2)	9:36	9:35	1	1	Yes	2	Session 2	1	nGVS	1	Yes	1	4	Velocity (m/sec)	0.96	1.04	-0.08	-7.692307692
GVS01-08	0 h (Session 2)	9:36	9:35	1	1	Yes	2	Session 2	1	nGVS	1	Yes	1	5	Stride length (m)	0.55	0.58	-0.03	-5.172413793
GVS01-08	0 h (Session 2)	9:36	9:35	1	1	Yes	2	Session 2	1	nGVS	1	Yes	1	6	Stride duration (sec)	2.3	2.26	0.04	1.769911504
GVS01-08	0 h (Session 2)	9:36	9:35	1	1	Yes	2	Session 2	1	nGVS	1	Yes	1	7	Lateral movement distance (trunk) (cm)	4.87	4.72	0.15	3.177966102
GVS01-08	0 h (Session 2)	9:36	9:35	1	1	Yes	2	Session 2	1	nGVS	1	Yes	1	8	DGI	4	3	1	33.33333333
GVS01-08	0 h (Session 2)	9:36	9:35	1	1	Yes	2	Session 2	1	nGVS	1	Yes	1	9	Subjective improvement score	3
GVS01-08	0 h (Session 2)	9:36	9:35	1	1	Yes	2	Session 2	1	nGVS	1	Yes	1	10	Number of steps
GVS01-08	0.5 h (Session 2)	10:05	9:35	30	1	Yes	2	Session 2	1	nGVS	1	Yes	1	1	TTL (cm)	275	256.35	18.65	7.275209674
GVS01-08	0.5 h (Session 2)	10:05	9:35	30	1	Yes	2	Session 2	1	nGVS	1	Yes	1	2	Area (cm^2)	21.19	20.79	0.4	1.924001924
GVS01-08	0.5 h (Session 2)	10:05	9:35	30	1	Yes	2	Session 2	1	nGVS	1	Yes	1	3	RMS (cm/sec)	2.05	1.906666667	0.143333333	7.517482518
GVS01-08	0.5 h (Session 2)	10:05	9:35	30	1	Yes	2	Session 2	1	nGVS	1	Yes	1	10	Number of steps
GVS01-08	1 h (Session 2)	10:35	9:35	60	1	Yes	2	Session 2	1	nGVS	1	Yes	1	1	TTL (cm)	220.79	256.35	-35.56	-13.87165984
GVS01-08	1 h (Session 2)	10:35	9:35	60	1	Yes	2	Session 2	1	nGVS	1	Yes	1	2	Area (cm^2)	18.31	20.79	-2.48	-11.92881193
GVS01-08	1 h (Session 2)	10:35	9:35	60	1	Yes	2	Session 2	1	nGVS	1	Yes	1	3	RMS (cm/sec)	1.78	1.906666667	-0.126666667	-6.643356643
GVS01-08	1 h (Session 2)	10:35	9:35	60	1	Yes	2	Session 2	1	nGVS	1	Yes	1	4	Velocity (m/sec)	1.05	1.04	0.01	0.961538462
GVS01-08	1 h (Session 2)	10:35	9:35	60	1	Yes	2	Session 2	1	nGVS	1	Yes	1	5	Stride length (m)	0.6	0.58	0.02	3.448275862
GVS01-08	1 h (Session 2)	10:35	9:35	60	1	Yes	2	Session 2	1	nGVS	1	Yes	1	6	Stride duration (sec)	2.3	2.26	0.04	1.769911504
GVS01-08	1 h (Session 2)	10:35	9:35	60	1	Yes	2	Session 2	1	nGVS	1	Yes	1	7	Lateral movement distance (trunk) (cm)	4.13	4.72	-0.59	-12.5
GVS01-08	1 h (Session 2)	10:35	9:35	60	1	Yes	2	Session 2	1	nGVS	1	Yes	1	8	DGI	5	3	2	66.66666667
GVS01-08	1 h (Session 2)	10:35	9:35	60	1	Yes	2	Session 2	1	nGVS	1	Yes	1	9	Subjective improvement score	4
GVS01-08	1 h (Session 2)	10:35	9:35	60	1	Yes	2	Session 2	1	nGVS	1	Yes	1	10	Number of steps
GVS01-08	2 h (Session 2)	11:35	9:35	120	1	Yes	2	Session 2	1	nGVS	1	Yes	1	1	TTL (cm)	303.71	256.35	47.36	18.47474156
GVS01-08	2 h (Session 2)	11:35	9:35	120	1	Yes	2	Session 2	1	nGVS	1	Yes	1	2	Area (cm^2)	26.38	20.79	5.59	26.88792689
GVS01-08	2 h (Session 2)	11:35	9:35	120	1	Yes	2	Session 2	1	nGVS	1	Yes	1	3	RMS (cm/sec)	2.31	1.906666667	0.403333333	21.15384615
GVS01-08	2 h (Session 2)	11:35	9:35	120	1	Yes	2	Session 2	1	nGVS	1	Yes	1	4	Velocity (m/sec)	0.99	1.04	-0.05	-4.807692308
GVS01-08	2 h (Session 2)	11:35	9:35	120	1	Yes	2	Session 2	1	nGVS	1	Yes	1	5	Stride length (m)	0.56	0.58	-0.02	-3.448275862
GVS01-08	2 h (Session 2)	11:35	9:35	120	1	Yes	2	Session 2	1	nGVS	1	Yes	1	6	Stride duration (sec)	2.24	2.26	-0.02	-0.884955752
GVS01-08	2 h (Session 2)	11:35	9:35	120	1	Yes	2	Session 2	1	nGVS	1	Yes	1	7	Lateral movement distance (trunk) (cm)	4.75	4.72	0.03	0.63559322
GVS01-08	2 h (Session 2)	11:35	9:35	120	1	Yes	2	Session 2	1	nGVS	1	Yes	1	8	DGI	8	3	5	166.6666667
GVS01-08	2 h (Session 2)	11:35	9:35	120	1	Yes	2	Session 2	1	nGVS	1	Yes	1	9	Subjective improvement score	4
GVS01-08	2 h (Session 2)	11:35	9:35	120	1	Yes	2	Session 2	1	nGVS	1	Yes	1	10	Number of steps
GVS01-08	3 h (Session 2)	12:35	9:35	180	1	Yes	2	Session 2	1	nGVS	1	Yes	1	1	TTL (cm)	260.35	256.35	4	1.560366686
GVS01-08	3 h (Session 2)	12:35	9:35	180	1	Yes	2	Session 2	1	nGVS	1	Yes	1	2	Area (cm^2)	26.2	20.79	5.41	26.02212602
GVS01-08	3 h (Session 2)	12:35	9:35	180	1	Yes	2	Session 2	1	nGVS	1	Yes	1	3	RMS (cm/sec)	2.3	1.906666667	0.393333333	20.62937063
GVS01-08	3 h (Session 2)	12:35	9:35	180	1	Yes	2	Session 2	1	nGVS	1	Yes	1	4	Velocity (m/sec)	0.94	1.04	-0.1	-9.615384615
GVS01-08	3 h (Session 2)	12:35	9:35	180	1	Yes	2	Session 2	1	nGVS	1	Yes	1	5	Stride length (m)	0.53	0.58	-0.05	-8.620689655
GVS01-08	3 h (Session 2)	12:35	9:35	180	1	Yes	2	Session 2	1	nGVS	1	Yes	1	6	Stride duration (sec)	2.27	2.26	0.01	0.442477876
GVS01-08	3 h (Session 2)	12:35	9:35	180	1	Yes	2	Session 2	1	nGVS	1	Yes	1	7	Lateral movement distance (trunk) (cm)	4.55	4.72	-0.17	-3.601694915
GVS01-08	3 h (Session 2)	12:35	9:35	180	1	Yes	2	Session 2	1	nGVS	1	Yes	1	8	DGI	7	3	4	133.3333333
GVS01-08	3 h (Session 2)	12:35	9:35	180	1	Yes	2	Session 2	1	nGVS	1	Yes	1	9	Subjective improvement score	4
GVS01-08	3 h (Session 2)	12:35	9:35	180	1	Yes	2	Session 2	1	nGVS	1	Yes	1	10	Number of steps	981
GVS01-08	4 h (Session 2)	13:35	9:35	240	1	Yes	2	Session 2	1	nGVS			1	1	TTL (cm)	238.62	256.35	-17.73	-6.916325336
GVS01-08	4 h (Session 2)	13:35	9:35	240	1	Yes	2	Session 2	1	nGVS			1	2	Area (cm^2)	22.08	20.79	1.29	6.204906205
GVS01-08	4 h (Session 2)	13:35	9:35	240	1	Yes	2	Session 2	1	nGVS			1	3	RMS (cm/sec)	1.94	1.906666667	0.033333333	1.748251748
GVS01-08	4 h (Session 2)	13:35	9:35	240	1	Yes	2	Session 2	1	nGVS			1	4	Velocity (m/sec)	1	1.04	-0.04	-3.846153846
GVS01-08	4 h (Session 2)	13:35	9:35	240	1	Yes	2	Session 2	1	nGVS			1	5	Stride length (m)	0.56	0.58	-0.02	-3.448275862
GVS01-08	4 h (Session 2)	13:35	9:35	240	1	Yes	2	Session 2	1	nGVS			1	6	Stride duration (sec)	2.23	2.26	-0.03	-1.327433628
GVS01-08	4 h (Session 2)	13:35	9:35	240	1	Yes	2	Session 2	1	nGVS			1	7	Lateral movement distance (trunk) (cm)	4.19	4.72	-0.53	-11.22881356
GVS01-08	4 h (Session 2)	13:35	9:35	240	1	Yes	2	Session 2	1	nGVS			1	8	DGI	8	3	5	166.6666667
GVS01-08	4 h (Session 2)	13:35	9:35	240	1	Yes	2	Session 2	1	nGVS			1	9	Subjective improvement score	3
GVS01-08	4 h (Session 2)	13:35	9:35	240	1	Yes	2	Session 2	1	nGVS			1	10	Number of steps
GVS01-08	5 h (Session 2)	14:35	9:35	300	1	Yes	2	Session 2	1	nGVS			1	1	TTL (cm)	247.55	256.35	-8.8	-3.43280671
GVS01-08	5 h (Session 2)	14:35	9:35	300	1	Yes	2	Session 2	1	nGVS			1	2	Area (cm^2)	18.38	20.79	-2.41	-11.59211159
GVS01-08	5 h (Session 2)	14:35	9:35	300	1	Yes	2	Session 2	1	nGVS			1	3	RMS (cm/sec)	1.96	1.906666667	0.053333333	2.797202797
GVS01-08	5 h (Session 2)	14:35	9:35	300	1	Yes	2	Session 2	1	nGVS			1	4	Velocity (m/sec)	1.05	1.04	0.01	0.961538462
GVS01-08	5 h (Session 2)	14:35	9:35	300	1	Yes	2	Session 2	1	nGVS			1	5	Stride length (m)	0.59	0.58	0.01	1.724137931
GVS01-08	5 h (Session 2)	14:35	9:35	300	1	Yes	2	Session 2	1	nGVS			1	6	Stride duration (sec)	2.25	2.26	-0.01	-0.442477876
GVS01-08	5 h (Session 2)	14:35	9:35	300	1	Yes	2	Session 2	1	nGVS			1	7	Lateral movement distance (trunk) (cm)	4.63	4.72	-0.09	-1.906779661
GVS01-08	5 h (Session 2)	14:35	9:35	300	1	Yes	2	Session 2	1	nGVS			1	8	DGI	5	3	2	66.66666667
GVS01-08	5 h (Session 2)	14:35	9:35	300	1	Yes	2	Session 2	1	nGVS			1	9	Subjective improvement score	3
GVS01-08	5 h (Session 2)	14:35	9:35	300	1	Yes	2	Session 2	1	nGVS			1	10	Number of steps
GVS01-08	6 h (Session 2)	15:35	9:35	360	1	Yes	2	Session 2	1	nGVS			1	1	TTL (cm)	282.03	256.35	25.68	10.01755413
GVS01-08	6 h (Session 2)	15:35	9:35	360	1	Yes	2	Session 2	1	nGVS			1	2	Area (cm^2)	23.82	20.79	3.03	14.57431457
GVS01-08	6 h (Session 2)	15:35	9:35	360	1	Yes	2	Session 2	1	nGVS			1	3	RMS (cm/sec)	2.03	1.906666667	0.123333333	6.468531469
GVS01-08	6 h (Session 2)	15:35	9:35	360	1	Yes	2	Session 2	1	nGVS			1	4	Velocity (m/sec)	1.14	1.04	0.1	9.615384615
GVS01-08	6 h (Session 2)	15:35	9:35	360	1	Yes	2	Session 2	1	nGVS			1	5	Stride length (m)	0.6	0.58	0.02	3.448275862
GVS01-08	6 h (Session 2)	15:35	9:35	360	1	Yes	2	Session 2	1	nGVS			1	6	Stride duration (sec)	2.13	2.26	-0.13	-5.752212389
GVS01-08	6 h (Session 2)	15:35	9:35	360	1	Yes	2	Session 2	1	nGVS			1	7	Lateral movement distance (trunk) (cm)	4.65	4.72	-0.07	-1.483050847
GVS01-08	6 h (Session 2)	15:35	9:35	360	1	Yes	2	Session 2	1	nGVS			1	8	DGI	6	3	3	100
GVS01-08	6 h (Session 2)	15:35	9:35	360	1	Yes	2	Session 2	1	nGVS			1	9	Subjective improvement score	3
GVS01-08	6 h (Session 2)	15:35	9:35	360	1	Yes	2	Session 2	1	nGVS			1	10	Number of steps
GVS01-08	7 h (Session 2)	16:35	9:35	420	1	Yes	2	Session 2	1	nGVS			1	1	TTL (cm)	225.29	256.35	-31.06	-12.11624732
GVS01-08	7 h (Session 2)	16:35	9:35	420	1	Yes	2	Session 2	1	nGVS			1	2	Area (cm^2)	17.28	20.79	-3.51	-16.88311688
GVS01-08	7 h (Session 2)	16:35	9:35	420	1	Yes	2	Session 2	1	nGVS			1	3	RMS (cm/sec)	1.78	1.906666667	-0.126666667	-6.643356643
GVS01-08	7 h (Session 2)	16:35	9:35	420	1	Yes	2	Session 2	1	nGVS			1	4	Velocity (m/sec)	1.08	1.04	0.04	3.846153846
GVS01-08	7 h (Session 2)	16:35	9:35	420	1	Yes	2	Session 2	1	nGVS			1	5	Stride length (m)	0.59	0.58	0.01	1.724137931
GVS01-08	7 h (Session 2)	16:35	9:35	420	1	Yes	2	Session 2	1	nGVS			1	6	Stride duration (sec)	2.18	2.26	-0.08	-3.539823009
GVS01-08	7 h (Session 2)	16:35	9:35	420	1	Yes	2	Session 2	1	nGVS			1	7	Lateral movement distance (trunk) (cm)	5.2	4.72	0.48	10.16949153
GVS01-08	7 h (Session 2)	16:35	9:35	420	1	Yes	2	Session 2	1	nGVS			1	8	DGI	3	3	0	0
GVS01-08	7 h (Session 2)	16:35	9:35	420	1	Yes	2	Session 2	1	nGVS			1	9	Subjective improvement score	3
GVS01-08	7 h (Session 2)	16:35	9:35	420	1	Yes	2	Session 2	1	nGVS			1	10	Number of steps	2629
GVS01-11	Baseline (Session 1)	9:59	10:23	-24	1	Yes	1	Session 1	1	nGVS			1	1	TTL (cm)	113.09	113.09
GVS01-11	Baseline (Session 1)	9:59	10:23	-24	1	Yes	1	Session 1	1	nGVS			1	2	Area (cm^2)	6.016666667	6.016666667
GVS01-11	Baseline (Session 1)	9:59	10:23	-24	1	Yes	1	Session 1	1	nGVS			1	3	RMS (cm/sec)	1.02	1.02
GVS01-11	Baseline (Session 1)	9:59	10:23	-24	1	Yes	1	Session 1	1	nGVS			1	4	Velocity (m/sec)	1.16	1.16
GVS01-11	Baseline (Session 1)	9:59	10:23	-24	1	Yes	1	Session 1	1	nGVS			1	5	Stride length (m)	0.62	0.62
GVS01-11	Baseline (Session 1)	9:59	10:23	-24	1	Yes	1	Session 1	1	nGVS			1	6	Stride duration (sec)	2.14	2.14
GVS01-11	Baseline (Session 1)	9:59	10:23	-24	1	Yes	1	Session 1	1	nGVS			1	7	Lateral movement distance (trunk) (cm)	1.61	1.61
GVS01-11	Baseline (Session 1)	9:59	10:23	-24	1	Yes	1	Session 1	1	nGVS			1	8	DGI	7	7
GVS01-11	0 h (Session 1)	10:24	10:23	1	1	Yes	1	Session 1	1	nGVS	1	Yes	1	1	TTL (cm)	117.95	113.09	4.86	4.297462198
GVS01-11	0 h (Session 1)	10:24	10:23	1	1	Yes	1	Session 1	1	nGVS	1	Yes	1	2	Area (cm^2)	4.85	6.016666667	-1.166666667	-19.39058172
GVS01-11	0 h (Session 1)	10:24	10:23	1	1	Yes	1	Session 1	1	nGVS	1	Yes	1	3	RMS (cm/sec)	0.96	1.02	-0.06	-5.882352941
GVS01-11	0 h (Session 1)	10:24	10:23	1	1	Yes	1	Session 1	1	nGVS	1	Yes	1	4	Velocity (m/sec)	1.3	1.16	0.14	12.06896552
GVS01-11	0 h (Session 1)	10:24	10:23	1	1	Yes	1	Session 1	1	nGVS	1	Yes	1	5	Stride length (m)	0.67	0.62	0.05	8.064516129
GVS01-11	0 h (Session 1)	10:24	10:23	1	1	Yes	1	Session 1	1	nGVS	1	Yes	1	6	Stride duration (sec)	2.08	2.14	-0.06	-2.803738318
GVS01-11	0 h (Session 1)	10:24	10:23	1	1	Yes	1	Session 1	1	nGVS	1	Yes	1	7	Lateral movement distance (trunk) (cm)	1.37	1.61	-0.24	-14.9068323
GVS01-11	0 h (Session 1)	10:24	10:23	1	1	Yes	1	Session 1	1	nGVS	1	Yes	1	8	DGI	6	7	-1	-14.28571429
GVS01-11	0 h (Session 1)	10:24	10:23	1	1	Yes	1	Session 1	1	nGVS	1	Yes	1	9	Subjective improvement score	3
GVS01-11	0 h (Session 1)	10:24	10:23	1	1	Yes	1	Session 1	1	nGVS	1	Yes	1	10	Number of steps
GVS01-11	0.5 h (Session 1)	10:53	10:23	30	1	Yes	1	Session 1	1	nGVS	1	Yes	1	1	TTL (cm)	145.26	113.09	32.17	28.44637015
GVS01-11	0.5 h (Session 1)	10:53	10:23	30	1	Yes	1	Session 1	1	nGVS	1	Yes	1	2	Area (cm^2)	9.23	6.016666667	3.213333333	53.40720222
GVS01-11	0.5 h (Session 1)	10:53	10:23	30	1	Yes	1	Session 1	1	nGVS	1	Yes	1	3	RMS (cm/sec)	1.3	1.02	0.28	27.45098039
GVS01-11	0.5 h (Session 1)	10:53	10:23	30	1	Yes	1	Session 1	1	nGVS	1	Yes	1	10	Number of steps
GVS01-11	1 h (Session 1)	11:23	10:23	60	1	Yes	1	Session 1	1	nGVS	1	Yes	1	1	TTL (cm)	117.26	113.09	4.17	3.687328676
GVS01-11	1 h (Session 1)	11:23	10:23	60	1	Yes	1	Session 1	1	nGVS	1	Yes	1	2	Area (cm^2)	8.38	6.016666667	2.363333333	39.27977839
GVS01-11	1 h (Session 1)	11:23	10:23	60	1	Yes	1	Session 1	1	nGVS	1	Yes	1	3	RMS (cm/sec)	1.35	1.02	0.33	32.35294118
GVS01-11	1 h (Session 1)	11:23	10:23	60	1	Yes	1	Session 1	1	nGVS	1	Yes	1	4	Velocity (m/sec)	1.32	1.16	0.16	13.79310345
GVS01-11	1 h (Session 1)	11:23	10:23	60	1	Yes	1	Session 1	1	nGVS	1	Yes	1	5	Stride length (m)	0.68	0.62	0.06	9.677419355
GVS01-11	1 h (Session 1)	11:23	10:23	60	1	Yes	1	Session 1	1	nGVS	1	Yes	1	6	Stride duration (sec)	2.06	2.14	-0.08	-3.738317757
GVS01-11	1 h (Session 1)	11:23	10:23	60	1	Yes	1	Session 1	1	nGVS	1	Yes	1	7	Lateral movement distance (trunk) (cm)	1.3	1.61	-0.31	-19.25465839
GVS01-11	1 h (Session 1)	11:23	10:23	60	1	Yes	1	Session 1	1	nGVS	1	Yes	1	8	DGI	6	7	-1	-14.28571429
GVS01-11	1 h (Session 1)	11:23	10:23	60	1	Yes	1	Session 1	1	nGVS	1	Yes	1	9	Subjective improvement score	3
GVS01-11	1 h (Session 1)	11:23	10:23	60	1	Yes	1	Session 1	1	nGVS	1	Yes	1	10	Number of steps
GVS01-11	2 h (Session 1)	12:23	10:23	120	1	Yes	1	Session 1	1	nGVS	1	Yes	1	1	TTL (cm)	117.46	113.09	4.37	3.864178973
GVS01-11	2 h (Session 1)	12:23	10:23	120	1	Yes	1	Session 1	1	nGVS	1	Yes	1	2	Area (cm^2)	6.55	6.016666667	0.533333333	8.864265928
GVS01-11	2 h (Session 1)	12:23	10:23	120	1	Yes	1	Session 1	1	nGVS	1	Yes	1	3	RMS (cm/sec)	1.11	1.02	0.09	8.823529412
GVS01-11	2 h (Session 1)	12:23	10:23	120	1	Yes	1	Session 1	1	nGVS	1	Yes	1	4	Velocity (m/sec)	1.26	1.16	0.1	8.620689655
GVS01-11	2 h (Session 1)	12:23	10:23	120	1	Yes	1	Session 1	1	nGVS	1	Yes	1	5	Stride length (m)	0.67	0.62	0.05	8.064516129
GVS01-11	2 h (Session 1)	12:23	10:23	120	1	Yes	1	Session 1	1	nGVS	1	Yes	1	6	Stride duration (sec)	2.14	2.14	0	0
GVS01-11	2 h (Session 1)	12:23	10:23	120	1	Yes	1	Session 1	1	nGVS	1	Yes	1	7	Lateral movement distance (trunk) (cm)	2.16	1.61	0.55	34.16149068
GVS01-11	2 h (Session 1)	12:23	10:23	120	1	Yes	1	Session 1	1	nGVS	1	Yes	1	8	DGI	7	7	0	0
GVS01-11	2 h (Session 1)	12:23	10:23	120	1	Yes	1	Session 1	1	nGVS	1	Yes	1	9	Subjective improvement score	3
GVS01-11	2 h (Session 1)	12:23	10:23	120	1	Yes	1	Session 1	1	nGVS	1	Yes	1	10	Number of steps
GVS01-11	3 h (Session 1)	13:23	10:23	180	1	Yes	1	Session 1	1	nGVS	1	Yes	1	1	TTL (cm)	103.1	113.09	-9.99	-8.833672296
GVS01-11	3 h (Session 1)	13:23	10:23	180	1	Yes	1	Session 1	1	nGVS	1	Yes	1	2	Area (cm^2)	4.19	6.016666667	-1.826666667	-30.3601108
GVS01-11	3 h (Session 1)	13:23	10:23	180	1	Yes	1	Session 1	1	nGVS	1	Yes	1	3	RMS (cm/sec)	0.88	1.02	-0.14	-13.7254902
GVS01-11	3 h (Session 1)	13:23	10:23	180	1	Yes	1	Session 1	1	nGVS	1	Yes	1	4	Velocity (m/sec)	1.19	1.16	0.03	2.586206897
GVS01-11	3 h (Session 1)	13:23	10:23	180	1	Yes	1	Session 1	1	nGVS	1	Yes	1	5	Stride length (m)	0.66	0.62	0.04	6.451612903
GVS01-11	3 h (Session 1)	13:23	10:23	180	1	Yes	1	Session 1	1	nGVS	1	Yes	1	6	Stride duration (sec)	2.23	2.14	0.09	4.205607477
GVS01-11	3 h (Session 1)	13:23	10:23	180	1	Yes	1	Session 1	1	nGVS	1	Yes	1	7	Lateral movement distance (trunk) (cm)	2.14	1.61	0.53	32.91925466
GVS01-11	3 h (Session 1)	13:23	10:23	180	1	Yes	1	Session 1	1	nGVS	1	Yes	1	8	DGI	9	7	2	28.57142857
GVS01-11	3 h (Session 1)	13:23	10:23	180	1	Yes	1	Session 1	1	nGVS	1	Yes	1	9	Subjective improvement score	3
GVS01-11	3 h (Session 1)	13:23	10:23	180	1	Yes	1	Session 1	1	nGVS	1	Yes	1	10	Number of steps	1234
GVS01-11	4 h (Session 1)	14:23	10:23	240	1	Yes	1	Session 1	1	nGVS			1	1	TTL (cm)	126.17	113.09	13.08	11.56600937
GVS01-11	4 h (Session 1)	14:23	10:23	240	1	Yes	1	Session 1	1	nGVS			1	2	Area (cm^2)	8.97	6.016666667	2.953333333	49.08587258
GVS01-11	4 h (Session 1)	14:23	10:23	240	1	Yes	1	Session 1	1	nGVS			1	3	RMS (cm/sec)	1.24	1.02	0.22	21.56862745
GVS01-11	4 h (Session 1)	14:23	10:23	240	1	Yes	1	Session 1	1	nGVS			1	4	Velocity (m/sec)	1.28	1.16	0.12	10.34482759
GVS01-11	4 h (Session 1)	14:23	10:23	240	1	Yes	1	Session 1	1	nGVS			1	5	Stride length (m)	0.67	0.62	0.05	8.064516129
GVS01-11	4 h (Session 1)	14:23	10:23	240	1	Yes	1	Session 1	1	nGVS			1	6	Stride duration (sec)	2.12	2.14	-0.02	-0.934579439
GVS01-11	4 h (Session 1)	14:23	10:23	240	1	Yes	1	Session 1	1	nGVS			1	7	Lateral movement distance (trunk) (cm)	2	1.61	0.39	24.22360248
GVS01-11	4 h (Session 1)	14:23	10:23	240	1	Yes	1	Session 1	1	nGVS			1	8	DGI	10	7	3	42.85714286
GVS01-11	4 h (Session 1)	14:23	10:23	240	1	Yes	1	Session 1	1	nGVS			1	9	Subjective improvement score	3
GVS01-11	4 h (Session 1)	14:23	10:23	240	1	Yes	1	Session 1	1	nGVS			1	10	Number of steps
GVS01-11	5 h (Session 1)	15:23	10:23	300	1	Yes	1	Session 1	1	nGVS			1	1	TTL (cm)	159.14	113.09	46.05	40.71978071
GVS01-11	5 h (Session 1)	15:23	10:23	300	1	Yes	1	Session 1	1	nGVS			1	2	Area (cm^2)	9.97	6.016666667	3.953333333	65.70637119
GVS01-11	5 h (Session 1)	15:23	10:23	300	1	Yes	1	Session 1	1	nGVS			1	3	RMS (cm/sec)	1.38	1.02	0.36	35.29411765
GVS01-11	5 h (Session 1)	15:23	10:23	300	1	Yes	1	Session 1	1	nGVS			1	4	Velocity (m/sec)	1.25	1.16	0.09	7.75862069
GVS01-11	5 h (Session 1)	15:23	10:23	300	1	Yes	1	Session 1	1	nGVS			1	5	Stride length (m)	0.68	0.62	0.06	9.677419355
GVS01-11	5 h (Session 1)	15:23	10:23	300	1	Yes	1	Session 1	1	nGVS			1	6	Stride duration (sec)	2.18	2.14	0.04	1.869158879
GVS01-11	5 h (Session 1)	15:23	10:23	300	1	Yes	1	Session 1	1	nGVS			1	7	Lateral movement distance (trunk) (cm)	2.05	1.61	0.44	27.32919255
GVS01-11	5 h (Session 1)	15:23	10:23	300	1	Yes	1	Session 1	1	nGVS			1	8	DGI	6	7	-1	-14.28571429
GVS01-11	5 h (Session 1)	15:23	10:23	300	1	Yes	1	Session 1	1	nGVS			1	9	Subjective improvement score	3
GVS01-11	5 h (Session 1)	15:23	10:23	300	1	Yes	1	Session 1	1	nGVS			1	10	Number of steps
GVS01-11	6 h (Session 1)	16:23	10:23	360	1	Yes	1	Session 1	1	nGVS			1	1	TTL (cm)	110.93	113.09	-2.16	-1.909983199
GVS01-11	6 h (Session 1)	16:23	10:23	360	1	Yes	1	Session 1	1	nGVS			1	2	Area (cm^2)	7.08	6.016666667	1.063333333	17.67313019
GVS01-11	6 h (Session 1)	16:23	10:23	360	1	Yes	1	Session 1	1	nGVS			1	3	RMS (cm/sec)	1.13	1.02	0.11	10.78431373
GVS01-11	6 h (Session 1)	16:23	10:23	360	1	Yes	1	Session 1	1	nGVS			1	4	Velocity (m/sec)	1.21	1.16	0.05	4.310344828
GVS01-11	6 h (Session 1)	16:23	10:23	360	1	Yes	1	Session 1	1	nGVS			1	5	Stride length (m)	0.67	0.62	0.05	8.064516129
GVS01-11	6 h (Session 1)	16:23	10:23	360	1	Yes	1	Session 1	1	nGVS			1	6	Stride duration (sec)	2.21	2.14	0.07	3.271028037
GVS01-11	6 h (Session 1)	16:23	10:23	360	1	Yes	1	Session 1	1	nGVS			1	7	Lateral movement distance (trunk) (cm)	1.86	1.61	0.25	15.52795031
GVS01-11	6 h (Session 1)	16:23	10:23	360	1	Yes	1	Session 1	1	nGVS			1	8	DGI	10	7	3	42.85714286
GVS01-11	6 h (Session 1)	16:23	10:23	360	1	Yes	1	Session 1	1	nGVS			1	9	Subjective improvement score	3
GVS01-11	6 h (Session 1)	16:23	10:23	360	1	Yes	1	Session 1	1	nGVS			1	10	Number of steps
GVS01-11	7 h (Session 1)	17:23	10:23	420	1	Yes	1	Session 1	1	nGVS			1	1	TTL (cm)	116.15	113.09	3.06	2.705809532
GVS01-11	7 h (Session 1)	17:23	10:23	420	1	Yes	1	Session 1	1	nGVS			1	2	Area (cm^2)	7.06	6.016666667	1.043333333	17.34072022
GVS01-11	7 h (Session 1)	17:23	10:23	420	1	Yes	1	Session 1	1	nGVS			1	3	RMS (cm/sec)	1.19	1.02	0.17	16.66666667
GVS01-11	7 h (Session 1)	17:23	10:23	420	1	Yes	1	Session 1	1	nGVS			1	4	Velocity (m/sec)	1.21	1.16	0.05	4.310344828
GVS01-11	7 h (Session 1)	17:23	10:23	420	1	Yes	1	Session 1	1	nGVS			1	5	Stride length (m)	0.66	0.62	0.04	6.451612903
GVS01-11	7 h (Session 1)	17:23	10:23	420	1	Yes	1	Session 1	1	nGVS			1	6	Stride duration (sec)	2.17	2.14	0.03	1.401869159
GVS01-11	7 h (Session 1)	17:23	10:23	420	1	Yes	1	Session 1	1	nGVS			1	7	Lateral movement distance (trunk) (cm)	2.09	1.61	0.48	29.8136646
GVS01-11	7 h (Session 1)	17:23	10:23	420	1	Yes	1	Session 1	1	nGVS			1	8	DGI	3	7	-4	-57.14285714
GVS01-11	7 h (Session 1)	17:23	10:23	420	1	Yes	1	Session 1	1	nGVS			1	9	Subjective improvement score	3
GVS01-11	7 h (Session 1)	17:23	10:23	420	1	Yes	1	Session 1	1	nGVS			1	10	Number of steps	2775
GVS01-11	Baseline (Session 2)	9:57	10:24	-27	1	Yes	2	Session 2	0	Placebo			1	1	TTL (cm)	115.7733333	115.7733333
GVS01-11	Baseline (Session 2)	9:57	10:24	-27	1	Yes	2	Session 2	0	Placebo			1	2	Area (cm^2)	4.823333333	4.823333333
GVS01-11	Baseline (Session 2)	9:57	10:24	-27	1	Yes	2	Session 2	0	Placebo			1	3	RMS (cm/sec)	0.943333333	0.943333333
GVS01-11	Baseline (Session 2)	9:57	10:24	-27	1	Yes	2	Session 2	0	Placebo			1	4	Velocity (m/sec)	1.23	1.23
GVS01-11	Baseline (Session 2)	9:57	10:24	-27	1	Yes	2	Session 2	0	Placebo			1	5	Stride length (m)	0.66	0.66
GVS01-11	Baseline (Session 2)	9:57	10:24	-27	1	Yes	2	Session 2	0	Placebo			1	6	Stride duration (sec)	2.14	2.14
GVS01-11	Baseline (Session 2)	9:57	10:24	-27	1	Yes	2	Session 2	0	Placebo			1	7	Lateral movement distance (trunk) (cm)	2.42	2.42
GVS01-11	Baseline (Session 2)	9:57	10:24	-27	1	Yes	2	Session 2	0	Placebo			1	8	DGI	4	4
GVS01-11	0 h (Session 2)	10:25	10:24	1	1	Yes	2	Session 2	0	Placebo	1	Yes	1	1	TTL (cm)	97.37	115.7733333	-18.40333333	-15.89600369
GVS01-11	0 h (Session 2)	10:25	10:24	1	1	Yes	2	Session 2	0	Placebo	1	Yes	1	2	Area (cm^2)	4.05	4.823333333	-0.773333333	-16.03317208
GVS01-11	0 h (Session 2)	10:25	10:24	1	1	Yes	2	Session 2	0	Placebo	1	Yes	1	3	RMS (cm/sec)	0.88	0.943333333	-0.063333333	-6.713780919
GVS01-11	0 h (Session 2)	10:25	10:24	1	1	Yes	2	Session 2	0	Placebo	1	Yes	1	4	Velocity (m/sec)	1.22	1.23	-0.01	-0.81300813
GVS01-11	0 h (Session 2)	10:25	10:24	1	1	Yes	2	Session 2	0	Placebo	1	Yes	1	5	Stride length (m)	0.66	0.66	0	0
GVS01-11	0 h (Session 2)	10:25	10:24	1	1	Yes	2	Session 2	0	Placebo	1	Yes	1	6	Stride duration (sec)	2.18	2.14	0.04	1.869158879
GVS01-11	0 h (Session 2)	10:25	10:24	1	1	Yes	2	Session 2	0	Placebo	1	Yes	1	7	Lateral movement distance (trunk) (cm)	2.11	2.42	-0.31	-12.80991736
GVS01-11	0 h (Session 2)	10:25	10:24	1	1	Yes	2	Session 2	0	Placebo	1	Yes	1	8	DGI	6	4	2	50
GVS01-11	0 h (Session 2)	10:25	10:24	1	1	Yes	2	Session 2	0	Placebo	1	Yes	1	9	Subjective improvement score	3
GVS01-11	0 h (Session 2)	10:25	10:24	1	1	Yes	2	Session 2	0	Placebo	1	Yes	1	10	Number of steps
GVS01-11	0.5 h (Session 2)	10:54	10:24	30	1	Yes	2	Session 2	0	Placebo	1	Yes	1	1	TTL (cm)	110.96	115.7733333	-4.813333333	-4.157549234
GVS01-11	0.5 h (Session 2)	10:54	10:24	30	1	Yes	2	Session 2	0	Placebo	1	Yes	1	2	Area (cm^2)	6.62	4.823333333	1.796666667	37.24948169
GVS01-11	0.5 h (Session 2)	10:54	10:24	30	1	Yes	2	Session 2	0	Placebo	1	Yes	1	3	RMS (cm/sec)	1.1	0.943333333	0.156666667	16.60777385
GVS01-11	0.5 h (Session 2)	10:54	10:24	30	1	Yes	2	Session 2	0	Placebo	1	Yes	1	10	Number of steps
GVS01-11	1 h (Session 2)	11:24	10:24	60	1	Yes	2	Session 2	0	Placebo	1	Yes	1	1	TTL (cm)	110.97	115.7733333	-4.803333333	-4.148911666
GVS01-11	1 h (Session 2)	11:24	10:24	60	1	Yes	2	Session 2	0	Placebo	1	Yes	1	2	Area (cm^2)	6.98	4.823333333	2.156666667	44.71319972
GVS01-11	1 h (Session 2)	11:24	10:24	60	1	Yes	2	Session 2	0	Placebo	1	Yes	1	3	RMS (cm/sec)	1.1	0.943333333	0.156666667	16.60777385
GVS01-11	1 h (Session 2)	11:24	10:24	60	1	Yes	2	Session 2	0	Placebo	1	Yes	1	4	Velocity (m/sec)	1.23	1.23	0	0
GVS01-11	1 h (Session 2)	11:24	10:24	60	1	Yes	2	Session 2	0	Placebo	1	Yes	1	5	Stride length (m)	0.66	0.66	0	0
GVS01-11	1 h (Session 2)	11:24	10:24	60	1	Yes	2	Session 2	0	Placebo	1	Yes	1	6	Stride duration (sec)	2.15	2.14	0.01	0.46728972
GVS01-11	1 h (Session 2)	11:24	10:24	60	1	Yes	2	Session 2	0	Placebo	1	Yes	1	7	Lateral movement distance (trunk) (cm)	2.06	2.42	-0.36	-14.87603306
GVS01-11	1 h (Session 2)	11:24	10:24	60	1	Yes	2	Session 2	0	Placebo	1	Yes	1	8	DGI	6	4	2	50
GVS01-11	1 h (Session 2)	11:24	10:24	60	1	Yes	2	Session 2	0	Placebo	1	Yes	1	9	Subjective improvement score	3
GVS01-11	1 h (Session 2)	11:24	10:24	60	1	Yes	2	Session 2	0	Placebo	1	Yes	1	10	Number of steps
GVS01-11	2 h (Session 2)	12:24	10:24	120	1	Yes	2	Session 2	0	Placebo	1	Yes	1	1	TTL (cm)	110.28	115.7733333	-5.493333333	-4.744903835
GVS01-11	2 h (Session 2)	12:24	10:24	120	1	Yes	2	Session 2	0	Placebo	1	Yes	1	2	Area (cm^2)	7.39	4.823333333	2.566666667	53.21354527
GVS01-11	2 h (Session 2)	12:24	10:24	120	1	Yes	2	Session 2	0	Placebo	1	Yes	1	3	RMS (cm/sec)	1.14	0.943333333	0.196666667	20.84805654
GVS01-11	2 h (Session 2)	12:24	10:24	120	1	Yes	2	Session 2	0	Placebo	1	Yes	1	4	Velocity (m/sec)	1.22	1.23	-0.01	-0.81300813
GVS01-11	2 h (Session 2)	12:24	10:24	120	1	Yes	2	Session 2	0	Placebo	1	Yes	1	5	Stride length (m)	0.66	0.66	0	0
GVS01-11	2 h (Session 2)	12:24	10:24	120	1	Yes	2	Session 2	0	Placebo	1	Yes	1	6	Stride duration (sec)	2.16	2.14	0.02	0.934579439
GVS01-11	2 h (Session 2)	12:24	10:24	120	1	Yes	2	Session 2	0	Placebo	1	Yes	1	7	Lateral movement distance (trunk) (cm)	2.09	2.42	-0.33	-13.63636364
GVS01-11	2 h (Session 2)	12:24	10:24	120	1	Yes	2	Session 2	0	Placebo	1	Yes	1	8	DGI	7	4	3	75
GVS01-11	2 h (Session 2)	12:24	10:24	120	1	Yes	2	Session 2	0	Placebo	1	Yes	1	9	Subjective improvement score	3
GVS01-11	2 h (Session 2)	12:24	10:24	120	1	Yes	2	Session 2	0	Placebo	1	Yes	1	10	Number of steps
GVS01-11	3 h (Session 2)	13:24	10:24	180	1	Yes	2	Session 2	0	Placebo	1	Yes	1	1	TTL (cm)	109.31	115.7733333	-6.463333333	-5.582747898
GVS01-11	3 h (Session 2)	13:24	10:24	180	1	Yes	2	Session 2	0	Placebo	1	Yes	1	2	Area (cm^2)	5.78	4.823333333	0.956666667	19.8341396
GVS01-11	3 h (Session 2)	13:24	10:24	180	1	Yes	2	Session 2	0	Placebo	1	Yes	1	3	RMS (cm/sec)	1.05	0.943333333	0.106666667	11.3074205
GVS01-11	3 h (Session 2)	13:24	10:24	180	1	Yes	2	Session 2	0	Placebo	1	Yes	1	4	Velocity (m/sec)	1.26	1.23	0.03	2.43902439
GVS01-11	3 h (Session 2)	13:24	10:24	180	1	Yes	2	Session 2	0	Placebo	1	Yes	1	5	Stride length (m)	0.68	0.66	0.02	3.03030303
GVS01-11	3 h (Session 2)	13:24	10:24	180	1	Yes	2	Session 2	0	Placebo	1	Yes	1	6	Stride duration (sec)	2.14	2.14	0	0
GVS01-11	3 h (Session 2)	13:24	10:24	180	1	Yes	2	Session 2	0	Placebo	1	Yes	1	7	Lateral movement distance (trunk) (cm)	1.94	2.42	-0.48	-19.83471074
GVS01-11	3 h (Session 2)	13:24	10:24	180	1	Yes	2	Session 2	0	Placebo	1	Yes	1	8	DGI	6	4	2	50
GVS01-11	3 h (Session 2)	13:24	10:24	180	1	Yes	2	Session 2	0	Placebo	1	Yes	1	9	Subjective improvement score	3
GVS01-11	3 h (Session 2)	13:24	10:24	180	1	Yes	2	Session 2	0	Placebo	1	Yes	1	10	Number of steps	1114
GVS01-11	4 h (Session 2)	14:25	10:24	241	1	Yes	2	Session 2	0	Placebo			1	1	TTL (cm)	97.19	115.7733333	-18.58333333	-16.0514799
GVS01-11	4 h (Session 2)	14:25	10:24	241	1	Yes	2	Session 2	0	Placebo			1	2	Area (cm^2)	5.76	4.823333333	0.936666667	19.4194886
GVS01-11	4 h (Session 2)	14:25	10:24	241	1	Yes	2	Session 2	0	Placebo			1	3	RMS (cm/sec)	1.07	0.943333333	0.126666667	13.42756184
GVS01-11	4 h (Session 2)	14:25	10:24	241	1	Yes	2	Session 2	0	Placebo			1	4	Velocity (m/sec)	1.22	1.23	-0.01	-0.81300813
GVS01-11	4 h (Session 2)	14:25	10:24	241	1	Yes	2	Session 2	0	Placebo			1	5	Stride length (m)	0.67	0.66	0.01	1.515151515
GVS01-11	4 h (Session 2)	14:25	10:24	241	1	Yes	2	Session 2	0	Placebo			1	6	Stride duration (sec)	2.21	2.14	0.07	3.271028037
GVS01-11	4 h (Session 2)	14:25	10:24	241	1	Yes	2	Session 2	0	Placebo			1	7	Lateral movement distance (trunk) (cm)	1.99	2.42	-0.43	-17.76859504
GVS01-11	4 h (Session 2)	14:25	10:24	241	1	Yes	2	Session 2	0	Placebo			1	8	DGI	6	4	2	50
GVS01-11	4 h (Session 2)	14:25	10:24	241	1	Yes	2	Session 2	0	Placebo			1	9	Subjective improvement score	3
GVS01-11	4 h (Session 2)	14:25	10:24	241	1	Yes	2	Session 2	0	Placebo			1	10	Number of steps
GVS01-11	5 h (Session 2)	15:24	10:24	300	1	Yes	2	Session 2	0	Placebo			1	1	TTL (cm)	108.61	115.7733333	-7.163333333	-6.187377634
GVS01-11	5 h (Session 2)	15:24	10:24	300	1	Yes	2	Session 2	0	Placebo			1	2	Area (cm^2)	6.71	4.823333333	1.886666667	39.1154112
GVS01-11	5 h (Session 2)	15:24	10:24	300	1	Yes	2	Session 2	0	Placebo			1	3	RMS (cm/sec)	1.14	0.943333333	0.196666667	20.84805654
GVS01-11	5 h (Session 2)	15:24	10:24	300	1	Yes	2	Session 2	0	Placebo			1	4	Velocity (m/sec)	1.21	1.23	-0.02	-1.62601626
GVS01-11	5 h (Session 2)	15:24	10:24	300	1	Yes	2	Session 2	0	Placebo			1	5	Stride length (m)	0.67	0.66	0.01	1.515151515
GVS01-11	5 h (Session 2)	15:24	10:24	300	1	Yes	2	Session 2	0	Placebo			1	6	Stride duration (sec)	2.2	2.14	0.06	2.803738318
GVS01-11	5 h (Session 2)	15:24	10:24	300	1	Yes	2	Session 2	0	Placebo			1	7	Lateral movement distance (trunk) (cm)	2.07	2.42	-0.35	-14.46280992
GVS01-11	5 h (Session 2)	15:24	10:24	300	1	Yes	2	Session 2	0	Placebo			1	8	DGI	7	4	3	75
GVS01-11	5 h (Session 2)	15:24	10:24	300	1	Yes	2	Session 2	0	Placebo			1	9	Subjective improvement score	3
GVS01-11	5 h (Session 2)	15:24	10:24	300	1	Yes	2	Session 2	0	Placebo			1	10	Number of steps
GVS01-11	6 h (Session 2)	16:24	10:24	360	1	Yes	2	Session 2	0	Placebo			1	1	TTL (cm)	100.91	115.7733333	-14.86333333	-12.83830473
GVS01-11	6 h (Session 2)	16:24	10:24	360	1	Yes	2	Session 2	0	Placebo			1	2	Area (cm^2)	5.01	4.823333333	0.186666667	3.870076019
GVS01-11	6 h (Session 2)	16:24	10:24	360	1	Yes	2	Session 2	0	Placebo			1	3	RMS (cm/sec)	0.96	0.943333333	0.016666667	1.766784452
GVS01-11	6 h (Session 2)	16:24	10:24	360	1	Yes	2	Session 2	0	Placebo			1	4	Velocity (m/sec)	1.27	1.23	0.04	3.25203252
GVS01-11	6 h (Session 2)	16:24	10:24	360	1	Yes	2	Session 2	0	Placebo			1	5	Stride length (m)	0.67	0.66	0.01	1.515151515
GVS01-11	6 h (Session 2)	16:24	10:24	360	1	Yes	2	Session 2	0	Placebo			1	6	Stride duration (sec)	2.12	2.14	-0.02	-0.934579439
GVS01-11	6 h (Session 2)	16:24	10:24	360	1	Yes	2	Session 2	0	Placebo			1	7	Lateral movement distance (trunk) (cm)	2.49	2.42	0.07	2.892561984
GVS01-11	6 h (Session 2)	16:24	10:24	360	1	Yes	2	Session 2	0	Placebo			1	8	DGI	4	4	0	0
GVS01-11	6 h (Session 2)	16:24	10:24	360	1	Yes	2	Session 2	0	Placebo			1	9	Subjective improvement score	3
GVS01-11	6 h (Session 2)	16:24	10:24	360	1	Yes	2	Session 2	0	Placebo			1	10	Number of steps
GVS01-11	7 h (Session 2)	17:24	10:24	420	1	Yes	2	Session 2	0	Placebo			1	1	TTL (cm)	120.38	115.7733333	4.606666667	3.979039503
GVS01-11	7 h (Session 2)	17:24	10:24	420	1	Yes	2	Session 2	0	Placebo			1	2	Area (cm^2)	8.34	4.823333333	3.516666667	72.90946787
GVS01-11	7 h (Session 2)	17:24	10:24	420	1	Yes	2	Session 2	0	Placebo			1	3	RMS (cm/sec)	1.35	0.943333333	0.406666667	43.10954064
GVS01-11	7 h (Session 2)	17:24	10:24	420	1	Yes	2	Session 2	0	Placebo			1	4	Velocity (m/sec)	1.25	1.23	0.02	1.62601626
GVS01-11	7 h (Session 2)	17:24	10:24	420	1	Yes	2	Session 2	0	Placebo			1	5	Stride length (m)	0.68	0.66	0.02	3.03030303
GVS01-11	7 h (Session 2)	17:24	10:24	420	1	Yes	2	Session 2	0	Placebo			1	6	Stride duration (sec)	2.17	2.14	0.03	1.401869159
GVS01-11	7 h (Session 2)	17:24	10:24	420	1	Yes	2	Session 2	0	Placebo			1	7	Lateral movement distance (trunk) (cm)	2.43	2.42	0.01	0.413223141
GVS01-11	7 h (Session 2)	17:24	10:24	420	1	Yes	2	Session 2	0	Placebo			1	8	DGI	6	4	2	50
GVS01-11	7 h (Session 2)	17:24	10:24	420	1	Yes	2	Session 2	0	Placebo			1	9	Subjective improvement score	3
GVS01-11	7 h (Session 2)	17:24	10:24	420	1	Yes	2	Session 2	0	Placebo			1	10	Number of steps	2528
GVS01-12	Baseline (Session 1)	10:04	10:29	-25	1	Yes	1	Session 1	0	Placebo			1	1	TTL (cm)	116.8666667	116.8666667
GVS01-12	Baseline (Session 1)	10:04	10:29	-25	1	Yes	1	Session 1	0	Placebo			1	2	Area (cm^2)	6.536666667	6.536666667
GVS01-12	Baseline (Session 1)	10:04	10:29	-25	1	Yes	1	Session 1	0	Placebo			1	3	RMS (cm/sec)	1.073333333	1.073333333
GVS01-12	Baseline (Session 1)	10:04	10:29	-25	1	Yes	1	Session 1	0	Placebo			1	4	Velocity (m/sec)	1.41	1.41
GVS01-12	Baseline (Session 1)	10:04	10:29	-25	1	Yes	1	Session 1	0	Placebo			1	5	Stride length (m)	0.63	0.63
GVS01-12	Baseline (Session 1)	10:04	10:29	-25	1	Yes	1	Session 1	0	Placebo			1	6	Stride duration (sec)	1.78	1.78
GVS01-12	Baseline (Session 1)	10:04	10:29	-25	1	Yes	1	Session 1	0	Placebo			1	7	Lateral movement distance (trunk) (cm)	1.93	1.93
GVS01-12	Baseline (Session 1)	10:04	10:29	-25	1	Yes	1	Session 1	0	Placebo			1	8	DGI	2	2
GVS01-12	0 h (Session 1)	10:30	10:29	1	1	Yes	1	Session 1	0	Placebo	1	Yes	1	1	TTL (cm)	65.6	116.8666667	-51.26666667	-43.86765545
GVS01-12	0 h (Session 1)	10:30	10:29	1	1	Yes	1	Session 1	0	Placebo	1	Yes	1	2	Area (cm^2)	4.44	6.536666667	-2.096666667	-32.0754717
GVS01-12	0 h (Session 1)	10:30	10:29	1	1	Yes	1	Session 1	0	Placebo	1	Yes	1	3	RMS (cm/sec)	0.99	1.073333333	-0.083333333	-7.763975155
GVS01-12	0 h (Session 1)	10:30	10:29	1	1	Yes	1	Session 1	0	Placebo	1	Yes	1	4	Velocity (m/sec)	1.42	1.41	0.01	0.709219858
GVS01-12	0 h (Session 1)	10:30	10:29	1	1	Yes	1	Session 1	0	Placebo	1	Yes	1	5	Stride length (m)	0.62	0.63	-0.01	-1.587301587
GVS01-12	0 h (Session 1)	10:30	10:29	1	1	Yes	1	Session 1	0	Placebo	1	Yes	1	6	Stride duration (sec)	1.74	1.78	-0.04	-2.247191011
GVS01-12	0 h (Session 1)	10:30	10:29	1	1	Yes	1	Session 1	0	Placebo	1	Yes	1	7	Lateral movement distance (trunk) (cm)	1.62	1.93	-0.31	-16.06217617
GVS01-12	0 h (Session 1)	10:30	10:29	1	1	Yes	1	Session 1	0	Placebo	1	Yes	1	8	DGI	4	2	2	100
GVS01-12	0 h (Session 1)	10:30	10:29	1	1	Yes	1	Session 1	0	Placebo	1	Yes	1	9	Subjective improvement score	1
GVS01-12	0 h (Session 1)	10:30	10:29	1	1	Yes	1	Session 1	0	Placebo	1	Yes	1	10	Number of steps
GVS01-12	0.5 h (Session 1)	10:59	10:29	30	1	Yes	1	Session 1	0	Placebo	1	Yes	1	1	TTL (cm)	86.87	116.8666667	-29.99666667	-25.66742727
GVS01-12	0.5 h (Session 1)	10:59	10:29	30	1	Yes	1	Session 1	0	Placebo	1	Yes	1	2	Area (cm^2)	4.91	6.536666667	-1.626666667	-24.88526262
GVS01-12	0.5 h (Session 1)	10:59	10:29	30	1	Yes	1	Session 1	0	Placebo	1	Yes	1	3	RMS (cm/sec)	1.02	1.073333333	-0.053333333	-4.968944099
GVS01-12	0.5 h (Session 1)	10:59	10:29	30	1	Yes	1	Session 1	0	Placebo	1	Yes	1	10	Number of steps
GVS01-12	1 h (Session 1)	11:29	10:29	60	1	Yes	1	Session 1	0	Placebo	1	Yes	1	1	TTL (cm)	96.45	116.8666667	-20.41666667	-17.47005134
GVS01-12	1 h (Session 1)	11:29	10:29	60	1	Yes	1	Session 1	0	Placebo	1	Yes	1	2	Area (cm^2)	6.04	6.536666667	-0.496666667	-7.598164202
GVS01-12	1 h (Session 1)	11:29	10:29	60	1	Yes	1	Session 1	0	Placebo	1	Yes	1	3	RMS (cm/sec)	1.07	1.073333333	-0.003333333	-0.310559006
GVS01-12	1 h (Session 1)	11:29	10:29	60	1	Yes	1	Session 1	0	Placebo	1	Yes	1	4	Velocity (m/sec)	1.44	1.41	0.03	2.127659575
GVS01-12	1 h (Session 1)	11:29	10:29	60	1	Yes	1	Session 1	0	Placebo	1	Yes	1	5	Stride length (m)	0.63	0.63	0	0
GVS01-12	1 h (Session 1)	11:29	10:29	60	1	Yes	1	Session 1	0	Placebo	1	Yes	1	6	Stride duration (sec)	1.76	1.78	-0.02	-1.123595506
GVS01-12	1 h (Session 1)	11:29	10:29	60	1	Yes	1	Session 1	0	Placebo	1	Yes	1	7	Lateral movement distance (trunk) (cm)	2.01	1.93	0.08	4.14507772
GVS01-12	1 h (Session 1)	11:29	10:29	60	1	Yes	1	Session 1	0	Placebo	1	Yes	1	8	DGI	4	2	2	100
GVS01-12	1 h (Session 1)	11:29	10:29	60	1	Yes	1	Session 1	0	Placebo	1	Yes	1	9	Subjective improvement score	2
GVS01-12	1 h (Session 1)	11:29	10:29	60	1	Yes	1	Session 1	0	Placebo	1	Yes	1	10	Number of steps
GVS01-12	2 h (Session 1)	12:29	10:29	120	1	Yes	1	Session 1	0	Placebo	1	Yes	1	1	TTL (cm)	94.72	116.8666667	-22.14666667	-18.95037079
GVS01-12	2 h (Session 1)	12:29	10:29	120	1	Yes	1	Session 1	0	Placebo	1	Yes	1	2	Area (cm^2)	5.46	6.536666667	-1.076666667	-16.47118817
GVS01-12	2 h (Session 1)	12:29	10:29	120	1	Yes	1	Session 1	0	Placebo	1	Yes	1	3	RMS (cm/sec)	1.02	1.073333333	-0.053333333	-4.968944099
GVS01-12	2 h (Session 1)	12:29	10:29	120	1	Yes	1	Session 1	0	Placebo	1	Yes	1	4	Velocity (m/sec)	1.43	1.41	0.02	1.418439716
GVS01-12	2 h (Session 1)	12:29	10:29	120	1	Yes	1	Session 1	0	Placebo	1	Yes	1	5	Stride length (m)	0.64	0.63	0.01	1.587301587
GVS01-12	2 h (Session 1)	12:29	10:29	120	1	Yes	1	Session 1	0	Placebo	1	Yes	1	6	Stride duration (sec)	1.79	1.78	0.01	0.561797753
GVS01-12	2 h (Session 1)	12:29	10:29	120	1	Yes	1	Session 1	0	Placebo	1	Yes	1	7	Lateral movement distance (trunk) (cm)	1.98	1.93	0.05	2.590673575
GVS01-12	2 h (Session 1)	12:29	10:29	120	1	Yes	1	Session 1	0	Placebo	1	Yes	1	8	DGI	5	2	3	150
GVS01-12	2 h (Session 1)	12:29	10:29	120	1	Yes	1	Session 1	0	Placebo	1	Yes	1	9	Subjective improvement score	2
GVS01-12	2 h (Session 1)	12:29	10:29	120	1	Yes	1	Session 1	0	Placebo	1	Yes	1	10	Number of steps
GVS01-12	3 h (Session 1)	13:29	10:29	180	1	Yes	1	Session 1	0	Placebo	1	Yes	1	1	TTL (cm)	105.52	116.8666667	-11.34666667	-9.709070165
GVS01-12	3 h (Session 1)	13:29	10:29	180	1	Yes	1	Session 1	0	Placebo	1	Yes	1	2	Area (cm^2)	4.16	6.536666667	-2.376666667	-36.35900051
GVS01-12	3 h (Session 1)	13:29	10:29	180	1	Yes	1	Session 1	0	Placebo	1	Yes	1	3	RMS (cm/sec)	0.92	1.073333333	-0.153333333	-14.28571429
GVS01-12	3 h (Session 1)	13:29	10:29	180	1	Yes	1	Session 1	0	Placebo	1	Yes	1	4	Velocity (m/sec)	1.5	1.41	0.09	6.382978723
GVS01-12	3 h (Session 1)	13:29	10:29	180	1	Yes	1	Session 1	0	Placebo	1	Yes	1	5	Stride length (m)	0.66	0.63	0.03	4.761904762
GVS01-12	3 h (Session 1)	13:29	10:29	180	1	Yes	1	Session 1	0	Placebo	1	Yes	1	6	Stride duration (sec)	1.76	1.78	-0.02	-1.123595506
GVS01-12	3 h (Session 1)	13:29	10:29	180	1	Yes	1	Session 1	0	Placebo	1	Yes	1	7	Lateral movement distance (trunk) (cm)	2.35	1.93	0.42	21.76165803
GVS01-12	3 h (Session 1)	13:29	10:29	180	1	Yes	1	Session 1	0	Placebo	1	Yes	1	8	DGI	5	2	3	150
GVS01-12	3 h (Session 1)	13:29	10:29	180	1	Yes	1	Session 1	0	Placebo	1	Yes	1	9	Subjective improvement score	1
GVS01-12	3 h (Session 1)	13:29	10:29	180	1	Yes	1	Session 1	0	Placebo	1	Yes	1	10	Number of steps	2756
GVS01-12	4 h (Session 1)	14:29	10:29	240	1	Yes	1	Session 1	0	Placebo			1	1	TTL (cm)	97.22	116.8666667	-19.64666667	-16.81118083
GVS01-12	4 h (Session 1)	14:29	10:29	240	1	Yes	1	Session 1	0	Placebo			1	2	Area (cm^2)	6.76	6.536666667	0.223333333	3.416624171
GVS01-12	4 h (Session 1)	14:29	10:29	240	1	Yes	1	Session 1	0	Placebo			1	3	RMS (cm/sec)	1.12	1.073333333	0.046666667	4.347826087
GVS01-12	4 h (Session 1)	14:29	10:29	240	1	Yes	1	Session 1	0	Placebo			1	4	Velocity (m/sec)	1.48	1.41	0.07	4.964539007
GVS01-12	4 h (Session 1)	14:29	10:29	240	1	Yes	1	Session 1	0	Placebo			1	5	Stride length (m)	0.65	0.63	0.02	3.174603175
GVS01-12	4 h (Session 1)	14:29	10:29	240	1	Yes	1	Session 1	0	Placebo			1	6	Stride duration (sec)	1.75	1.78	-0.03	-1.685393258
GVS01-12	4 h (Session 1)	14:29	10:29	240	1	Yes	1	Session 1	0	Placebo			1	7	Lateral movement distance (trunk) (cm)	2.22	1.93	0.29	15.02590674
GVS01-12	4 h (Session 1)	14:29	10:29	240	1	Yes	1	Session 1	0	Placebo			1	8	DGI	6	2	4	200
GVS01-12	4 h (Session 1)	14:29	10:29	240	1	Yes	1	Session 1	0	Placebo			1	9	Subjective improvement score	2
GVS01-12	4 h (Session 1)	14:29	10:29	240	1	Yes	1	Session 1	0	Placebo			1	10	Number of steps
GVS01-12	5 h (Session 1)	15:29	10:29	300	1	Yes	1	Session 1	0	Placebo			1	1	TTL (cm)	78.98	116.8666667	-37.88666667	-32.41871078
GVS01-12	5 h (Session 1)	15:29	10:29	300	1	Yes	1	Session 1	0	Placebo			1	2	Area (cm^2)	4.35	6.536666667	-2.186666667	-33.45232024
GVS01-12	5 h (Session 1)	15:29	10:29	300	1	Yes	1	Session 1	0	Placebo			1	3	RMS (cm/sec)	0.92	1.073333333	-0.153333333	-14.28571429
GVS01-12	5 h (Session 1)	15:29	10:29	300	1	Yes	1	Session 1	0	Placebo			1	4	Velocity (m/sec)	1.47	1.41	0.06	4.255319149
GVS01-12	5 h (Session 1)	15:29	10:29	300	1	Yes	1	Session 1	0	Placebo			1	5	Stride length (m)	0.63	0.63	0	0
GVS01-12	5 h (Session 1)	15:29	10:29	300	1	Yes	1	Session 1	0	Placebo			1	6	Stride duration (sec)	1.72	1.78	-0.06	-3.370786517
GVS01-12	5 h (Session 1)	15:29	10:29	300	1	Yes	1	Session 1	0	Placebo			1	7	Lateral movement distance (trunk) (cm)	2.42	1.93	0.49	25.38860104
GVS01-12	5 h (Session 1)	15:29	10:29	300	1	Yes	1	Session 1	0	Placebo			1	8	DGI	4	2	2	100
GVS01-12	5 h (Session 1)	15:29	10:29	300	1	Yes	1	Session 1	0	Placebo			1	9	Subjective improvement score	2
GVS01-12	5 h (Session 1)	15:29	10:29	300	1	Yes	1	Session 1	0	Placebo			1	10	Number of steps
GVS01-12	6 h (Session 1)	16:29	10:29	360	1	Yes	1	Session 1	0	Placebo			1	1	TTL (cm)	105.23	116.8666667	-11.63666667	-9.957216201
GVS01-12	6 h (Session 1)	16:29	10:29	360	1	Yes	1	Session 1	0	Placebo			1	2	Area (cm^2)	4.95	6.536666667	-1.586666667	-24.27332993
GVS01-12	6 h (Session 1)	16:29	10:29	360	1	Yes	1	Session 1	0	Placebo			1	3	RMS (cm/sec)	0.95	1.073333333	-0.123333333	-11.49068323
GVS01-12	6 h (Session 1)	16:29	10:29	360	1	Yes	1	Session 1	0	Placebo			1	4	Velocity (m/sec)	1.45	1.41	0.04	2.836879433
GVS01-12	6 h (Session 1)	16:29	10:29	360	1	Yes	1	Session 1	0	Placebo			1	5	Stride length (m)	0.64	0.63	0.01	1.587301587
GVS01-12	6 h (Session 1)	16:29	10:29	360	1	Yes	1	Session 1	0	Placebo			1	6	Stride duration (sec)	1.76	1.78	-0.02	-1.123595506
GVS01-12	6 h (Session 1)	16:29	10:29	360	1	Yes	1	Session 1	0	Placebo			1	7	Lateral movement distance (trunk) (cm)	2.32	1.93	0.39	20.20725389
GVS01-12	6 h (Session 1)	16:29	10:29	360	1	Yes	1	Session 1	0	Placebo			1	8	DGI	6	2	4	200
GVS01-12	6 h (Session 1)	16:29	10:29	360	1	Yes	1	Session 1	0	Placebo			1	9	Subjective improvement score	2
GVS01-12	6 h (Session 1)	16:29	10:29	360	1	Yes	1	Session 1	0	Placebo			1	10	Number of steps
GVS01-12	7 h (Session 1)	17:29	10:29	420	1	Yes	1	Session 1	0	Placebo			1	1	TTL (cm)	89.1	116.8666667	-27.76666667	-23.75926982
GVS01-12	7 h (Session 1)	17:29	10:29	420	1	Yes	1	Session 1	0	Placebo			1	2	Area (cm^2)	3.33	6.536666667	-3.206666667	-49.05660377
GVS01-12	7 h (Session 1)	17:29	10:29	420	1	Yes	1	Session 1	0	Placebo			1	3	RMS (cm/sec)	0.74	1.073333333	-0.333333333	-31.05590062
GVS01-12	7 h (Session 1)	17:29	10:29	420	1	Yes	1	Session 1	0	Placebo			1	4	Velocity (m/sec)	1.42	1.41	0.01	0.709219858
GVS01-12	7 h (Session 1)	17:29	10:29	420	1	Yes	1	Session 1	0	Placebo			1	5	Stride length (m)	0.61	0.63	-0.02	-3.174603175
GVS01-12	7 h (Session 1)	17:29	10:29	420	1	Yes	1	Session 1	0	Placebo			1	6	Stride duration (sec)	1.71	1.78	-0.07	-3.93258427
GVS01-12	7 h (Session 1)	17:29	10:29	420	1	Yes	1	Session 1	0	Placebo			1	7	Lateral movement distance (trunk) (cm)	1.75	1.93	-0.18	-9.32642487
GVS01-12	7 h (Session 1)	17:29	10:29	420	1	Yes	1	Session 1	0	Placebo			1	8	DGI	3	2	1	50
GVS01-12	7 h (Session 1)	17:29	10:29	420	1	Yes	1	Session 1	0	Placebo			1	9	Subjective improvement score	1
GVS01-12	7 h (Session 1)	17:29	10:29	420	1	Yes	1	Session 1	0	Placebo			1	10	Number of steps	6672
GVS01-12	Baseline (Session 2)	9:41	10:14	-33	1	Yes	2	Session 2	1	nGVS			1	1	TTL (cm)	119.6033333	119.6033333
GVS01-12	Baseline (Session 2)	9:41	10:14	-33	1	Yes	2	Session 2	1	nGVS			1	2	Area (cm^2)	9.206666667	9.206666667
GVS01-12	Baseline (Session 2)	9:41	10:14	-33	1	Yes	2	Session 2	1	nGVS			1	3	RMS (cm/sec)	1.353333333	1.353333333
GVS01-12	Baseline (Session 2)	9:41	10:14	-33	1	Yes	2	Session 2	1	nGVS			1	4	Velocity (m/sec)	1.57	1.57
GVS01-12	Baseline (Session 2)	9:41	10:14	-33	1	Yes	2	Session 2	1	nGVS			1	5	Stride length (m)	0.65	0.65
GVS01-12	Baseline (Session 2)	9:41	10:14	-33	1	Yes	2	Session 2	1	nGVS			1	6	Stride duration (sec)	1.65	1.65
GVS01-12	Baseline (Session 2)	9:41	10:14	-33	1	Yes	2	Session 2	1	nGVS			1	7	Lateral movement distance (trunk) (cm)	2.74	2.74
GVS01-12	Baseline (Session 2)	9:41	10:14	-33	1	Yes	2	Session 2	1	nGVS			1	8	DGI	3	3
GVS01-12	0 h (Session 2)	10:14	10:14	0	1	Yes	2	Session 2	1	nGVS	1	Yes	1	1	TTL (cm)	95.74	119.6033333	-23.86333333	-19.95206377
GVS01-12	0 h (Session 2)	10:14	10:14	0	1	Yes	2	Session 2	1	nGVS	1	Yes	1	2	Area (cm^2)	6.36	9.206666667	-2.846666667	-30.91962346
GVS01-12	0 h (Session 2)	10:14	10:14	0	1	Yes	2	Session 2	1	nGVS	1	Yes	1	3	RMS (cm/sec)	1.08	1.353333333	-0.273333333	-20.19704433
GVS01-12	0 h (Session 2)	10:14	10:14	0	1	Yes	2	Session 2	1	nGVS	1	Yes	1	4	Velocity (m/sec)	1.57	1.57	0	0
GVS01-12	0 h (Session 2)	10:14	10:14	0	1	Yes	2	Session 2	1	nGVS	1	Yes	1	5	Stride length (m)	0.66	0.65	0.01	1.538461539
GVS01-12	0 h (Session 2)	10:14	10:14	0	1	Yes	2	Session 2	1	nGVS	1	Yes	1	6	Stride duration (sec)	1.68	1.65	0.03	1.818181818
GVS01-12	0 h (Session 2)	10:14	10:14	0	1	Yes	2	Session 2	1	nGVS	1	Yes	1	7	Lateral movement distance (trunk) (cm)	2.49	2.74	-0.25	-9.124087591
GVS01-12	0 h (Session 2)	10:14	10:14	0	1	Yes	2	Session 2	1	nGVS	1	Yes	1	8	DGI	6	3	3	100
GVS01-12	0 h (Session 2)	10:14	10:14	0	1	Yes	2	Session 2	1	nGVS	1	Yes	1	9	Subjective improvement score	1
GVS01-12	0 h (Session 2)	10:14	10:14	0	1	Yes	2	Session 2	1	nGVS	1	Yes	1	10	Number of steps
GVS01-12	0.5 h (Session 2)	10:44	10:14	30	1	Yes	2	Session 2	1	nGVS	1	Yes	1	1	TTL (cm)	87.73	119.6033333	-31.87333333	-26.64920153
GVS01-12	0.5 h (Session 2)	10:44	10:14	30	1	Yes	2	Session 2	1	nGVS	1	Yes	1	2	Area (cm^2)	3.37	9.206666667	-5.836666667	-63.39608979
GVS01-12	0.5 h (Session 2)	10:44	10:14	30	1	Yes	2	Session 2	1	nGVS	1	Yes	1	3	RMS (cm/sec)	0.85	1.353333333	-0.503333333	-37.19211823
GVS01-12	0.5 h (Session 2)	10:44	10:14	30	1	Yes	2	Session 2	1	nGVS	1	Yes	1	10	Number of steps
GVS01-12	1 h (Session 2)	11:14	10:14	60	1	Yes	2	Session 2	1	nGVS	1	Yes	1	1	TTL (cm)	109.15	119.6033333	-10.45333333	-8.740001672
GVS01-12	1 h (Session 2)	11:14	10:14	60	1	Yes	2	Session 2	1	nGVS	1	Yes	1	2	Area (cm^2)	5.58	9.206666667	-3.626666667	-39.39174511
GVS01-12	1 h (Session 2)	11:14	10:14	60	1	Yes	2	Session 2	1	nGVS	1	Yes	1	3	RMS (cm/sec)	1.07	1.353333333	-0.283333333	-20.93596059
GVS01-12	1 h (Session 2)	11:14	10:14	60	1	Yes	2	Session 2	1	nGVS	1	Yes	1	4	Velocity (m/sec)	1.57	1.57	0	0
GVS01-12	1 h (Session 2)	11:14	10:14	60	1	Yes	2	Session 2	1	nGVS	1	Yes	1	5	Stride length (m)	0.65	0.65	0	0
GVS01-12	1 h (Session 2)	11:14	10:14	60	1	Yes	2	Session 2	1	nGVS	1	Yes	1	6	Stride duration (sec)	1.66	1.65	0.01	0.606060606
GVS01-12	1 h (Session 2)	11:14	10:14	60	1	Yes	2	Session 2	1	nGVS	1	Yes	1	7	Lateral movement distance (trunk) (cm)	1.96	2.74	-0.78	-28.46715328
GVS01-12	1 h (Session 2)	11:14	10:14	60	1	Yes	2	Session 2	1	nGVS	1	Yes	1	8	DGI	4	3	1	33.33333333
GVS01-12	1 h (Session 2)	11:14	10:14	60	1	Yes	2	Session 2	1	nGVS	1	Yes	1	9	Subjective improvement score	1
GVS01-12	1 h (Session 2)	11:14	10:14	60	1	Yes	2	Session 2	1	nGVS	1	Yes	1	10	Number of steps
GVS01-12	2 h (Session 2)	12:14	10:14	120	1	Yes	2	Session 2	1	nGVS	1	Yes	1	1	TTL (cm)	118.67	119.6033333	-0.933333333	-0.780357292
GVS01-12	2 h (Session 2)	12:14	10:14	120	1	Yes	2	Session 2	1	nGVS	1	Yes	1	2	Area (cm^2)	10.05	9.206666667	0.843333333	9.160028965
GVS01-12	2 h (Session 2)	12:14	10:14	120	1	Yes	2	Session 2	1	nGVS	1	Yes	1	3	RMS (cm/sec)	1.51	1.353333333	0.156666667	11.57635468
GVS01-12	2 h (Session 2)	12:14	10:14	120	1	Yes	2	Session 2	1	nGVS	1	Yes	1	4	Velocity (m/sec)	1.55	1.57	-0.02	-1.27388535
GVS01-12	2 h (Session 2)	12:14	10:14	120	1	Yes	2	Session 2	1	nGVS	1	Yes	1	5	Stride length (m)	0.63	0.65	-0.02	-3.076923077
GVS01-12	2 h (Session 2)	12:14	10:14	120	1	Yes	2	Session 2	1	nGVS	1	Yes	1	6	Stride duration (sec)	1.63	1.65	-0.02	-1.212121212
GVS01-12	2 h (Session 2)	12:14	10:14	120	1	Yes	2	Session 2	1	nGVS	1	Yes	1	7	Lateral movement distance (trunk) (cm)	2.2	2.74	-0.54	-19.7080292
GVS01-12	2 h (Session 2)	12:14	10:14	120	1	Yes	2	Session 2	1	nGVS	1	Yes	1	8	DGI	5	3	2	66.66666667
GVS01-12	2 h (Session 2)	12:14	10:14	120	1	Yes	2	Session 2	1	nGVS	1	Yes	1	9	Subjective improvement score	2
GVS01-12	2 h (Session 2)	12:14	10:14	120	1	Yes	2	Session 2	1	nGVS	1	Yes	1	10	Number of steps
GVS01-12	3 h (Session 2)	13:14	10:14	180	1	Yes	2	Session 2	1	nGVS	1	Yes	1	1	TTL (cm)	136.62	119.6033333	17.01666667	14.22758563
GVS01-12	3 h (Session 2)	13:14	10:14	180	1	Yes	2	Session 2	1	nGVS	1	Yes	1	2	Area (cm^2)	5.97	9.206666667	-3.236666667	-35.15568429
GVS01-12	3 h (Session 2)	13:14	10:14	180	1	Yes	2	Session 2	1	nGVS	1	Yes	1	3	RMS (cm/sec)	1.14	1.353333333	-0.213333333	-15.7635468
GVS01-12	3 h (Session 2)	13:14	10:14	180	1	Yes	2	Session 2	1	nGVS	1	Yes	1	4	Velocity (m/sec)	1.54	1.57	-0.03	-1.910828025
GVS01-12	3 h (Session 2)	13:14	10:14	180	1	Yes	2	Session 2	1	nGVS	1	Yes	1	5	Stride length (m)	0.65	0.65	0	0
GVS01-12	3 h (Session 2)	13:14	10:14	180	1	Yes	2	Session 2	1	nGVS	1	Yes	1	6	Stride duration (sec)	1.68	1.65	0.03	1.818181818
GVS01-12	3 h (Session 2)	13:14	10:14	180	1	Yes	2	Session 2	1	nGVS	1	Yes	1	7	Lateral movement distance (trunk) (cm)	1.86	2.74	-0.88	-32.11678832
GVS01-12	3 h (Session 2)	13:14	10:14	180	1	Yes	2	Session 2	1	nGVS	1	Yes	1	8	DGI	5	3	2	66.66666667
GVS01-12	3 h (Session 2)	13:14	10:14	180	1	Yes	2	Session 2	1	nGVS	1	Yes	1	9	Subjective improvement score	2
GVS01-12	3 h (Session 2)	13:14	10:14	180	1	Yes	2	Session 2	1	nGVS	1	Yes	1	10	Number of steps	1999
GVS01-12	4 h (Session 2)	14:14	10:14	240	1	Yes	2	Session 2	1	nGVS			1	1	TTL (cm)	110.23	119.6033333	-9.373333333	-7.837016806
GVS01-12	4 h (Session 2)	14:14	10:14	240	1	Yes	2	Session 2	1	nGVS			1	2	Area (cm^2)	6.22	9.206666667	-2.986666667	-32.44026068
GVS01-12	4 h (Session 2)	14:14	10:14	240	1	Yes	2	Session 2	1	nGVS			1	3	RMS (cm/sec)	1.15	1.353333333	-0.203333333	-15.02463054
GVS01-12	4 h (Session 2)	14:14	10:14	240	1	Yes	2	Session 2	1	nGVS			1	4	Velocity (m/sec)	1.5	1.57	-0.07	-4.458598726
GVS01-12	4 h (Session 2)	14:14	10:14	240	1	Yes	2	Session 2	1	nGVS			1	5	Stride length (m)	0.64	0.65	-0.01	-1.538461538
GVS01-12	4 h (Session 2)	14:14	10:14	240	1	Yes	2	Session 2	1	nGVS			1	6	Stride duration (sec)	1.7	1.65	0.05	3.03030303
GVS01-12	4 h (Session 2)	14:14	10:14	240	1	Yes	2	Session 2	1	nGVS			1	7	Lateral movement distance (trunk) (cm)	2.2	2.74	-0.54	-19.7080292
GVS01-12	4 h (Session 2)	14:14	10:14	240	1	Yes	2	Session 2	1	nGVS			1	8	DGI	6	3	3	100
GVS01-12	4 h (Session 2)	14:14	10:14	240	1	Yes	2	Session 2	1	nGVS			1	9	Subjective improvement score	1
GVS01-12	4 h (Session 2)	14:14	10:14	240	1	Yes	2	Session 2	1	nGVS			1	10	Number of steps
GVS01-12	5 h (Session 2)	15:14	10:14	300	1	Yes	2	Session 2	1	nGVS			1	1	TTL (cm)	113.58	119.6033333	-6.023333333	-5.036091525
GVS01-12	5 h (Session 2)	15:14	10:14	300	1	Yes	2	Session 2	1	nGVS			1	2	Area (cm^2)	7.08	9.206666667	-2.126666667	-23.09920348
GVS01-12	5 h (Session 2)	15:14	10:14	300	1	Yes	2	Session 2	1	nGVS			1	3	RMS (cm/sec)	1.1	1.353333333	-0.253333333	-18.71921182
GVS01-12	5 h (Session 2)	15:14	10:14	300	1	Yes	2	Session 2	1	nGVS			1	4	Velocity (m/sec)	1.51	1.57	-0.06	-3.821656051
GVS01-12	5 h (Session 2)	15:14	10:14	300	1	Yes	2	Session 2	1	nGVS			1	5	Stride length (m)	0.64	0.65	-0.01	-1.538461538
GVS01-12	5 h (Session 2)	15:14	10:14	300	1	Yes	2	Session 2	1	nGVS			1	6	Stride duration (sec)	1.69	1.65	0.04	2.424242424
GVS01-12	5 h (Session 2)	15:14	10:14	300	1	Yes	2	Session 2	1	nGVS			1	7	Lateral movement distance (trunk) (cm)	2.51	2.74	-0.23	-8.394160584
GVS01-12	5 h (Session 2)	15:14	10:14	300	1	Yes	2	Session 2	1	nGVS			1	8	DGI	5	3	2	66.66666667
GVS01-12	5 h (Session 2)	15:14	10:14	300	1	Yes	2	Session 2	1	nGVS			1	9	Subjective improvement score	2
GVS01-12	5 h (Session 2)	15:14	10:14	300	1	Yes	2	Session 2	1	nGVS			1	10	Number of steps
GVS01-12	6 h (Session 2)	16:14	10:14	360	1	Yes	2	Session 2	1	nGVS			1	1	TTL (cm)	106.66	119.6033333	-12.94333333	-10.82188345
GVS01-12	6 h (Session 2)	16:14	10:14	360	1	Yes	2	Session 2	1	nGVS			1	2	Area (cm^2)	5.93	9.206666667	-3.276666667	-35.59015206
GVS01-12	6 h (Session 2)	16:14	10:14	360	1	Yes	2	Session 2	1	nGVS			1	3	RMS (cm/sec)	1.09	1.353333333	-0.263333333	-19.45812808
GVS01-12	6 h (Session 2)	16:14	10:14	360	1	Yes	2	Session 2	1	nGVS			1	4	Velocity (m/sec)	1.55	1.57	-0.02	-1.27388535
GVS01-12	6 h (Session 2)	16:14	10:14	360	1	Yes	2	Session 2	1	nGVS			1	5	Stride length (m)	0.65	0.65	0	0
GVS01-12	6 h (Session 2)	16:14	10:14	360	1	Yes	2	Session 2	1	nGVS			1	6	Stride duration (sec)	1.68	1.65	0.03	1.818181818
GVS01-12	6 h (Session 2)	16:14	10:14	360	1	Yes	2	Session 2	1	nGVS			1	7	Lateral movement distance (trunk) (cm)	3.27	2.74	0.53	19.34306569
GVS01-12	6 h (Session 2)	16:14	10:14	360	1	Yes	2	Session 2	1	nGVS			1	8	DGI	5	3	2	66.66666667
GVS01-12	6 h (Session 2)	16:14	10:14	360	1	Yes	2	Session 2	1	nGVS			1	9	Subjective improvement score	1
GVS01-12	6 h (Session 2)	16:14	10:14	360	1	Yes	2	Session 2	1	nGVS			1	10	Number of steps
GVS01-12	7 h (Session 2)	17:14	10:14	420	1	Yes	2	Session 2	1	nGVS			1	1	TTL (cm)	101.53	119.6033333	-18.07333333	-15.11106156
GVS01-12	7 h (Session 2)	17:14	10:14	420	1	Yes	2	Session 2	1	nGVS			1	2	Area (cm^2)	9.12	9.206666667	-0.086666667	-0.94134685
GVS01-12	7 h (Session 2)	17:14	10:14	420	1	Yes	2	Session 2	1	nGVS			1	3	RMS (cm/sec)	1.2	1.353333333	-0.153333333	-11.33004926
GVS01-12	7 h (Session 2)	17:14	10:14	420	1	Yes	2	Session 2	1	nGVS			1	4	Velocity (m/sec)	1.5	1.57	-0.07	-4.458598726
GVS01-12	7 h (Session 2)	17:14	10:14	420	1	Yes	2	Session 2	1	nGVS			1	5	Stride length (m)	0.64	0.65	-0.01	-1.538461538
GVS01-12	7 h (Session 2)	17:14	10:14	420	1	Yes	2	Session 2	1	nGVS			1	6	Stride duration (sec)	1.7	1.65	0.05	3.03030303
GVS01-12	7 h (Session 2)	17:14	10:14	420	1	Yes	2	Session 2	1	nGVS			1	7	Lateral movement distance (trunk) (cm)	2.63	2.74	-0.11	-4.01459854
GVS01-12	7 h (Session 2)	17:14	10:14	420	1	Yes	2	Session 2	1	nGVS			1	8	DGI	4	3	1	33.33333333
GVS01-12	7 h (Session 2)	17:14	10:14	420	1	Yes	2	Session 2	1	nGVS			1	9	Subjective improvement score	2
GVS01-12	7 h (Session 2)	17:14	10:14	420	1	Yes	2	Session 2	1	nGVS			1	10	Number of steps	5447
GVS01-13	Baseline (Session 1)	9:35	10:00	-25	1	Yes	1	Session 1	1	nGVS			1	1	TTL (cm)	150.0233333	150.0233333
GVS01-13	Baseline (Session 1)	9:35	10:00	-25	1	Yes	1	Session 1	1	nGVS			1	2	Area (cm^2)	25.17	25.17
GVS01-13	Baseline (Session 1)	9:35	10:00	-25	1	Yes	1	Session 1	1	nGVS			1	3	RMS (cm/sec)	2.213333333	2.213333333
GVS01-13	Baseline (Session 1)	9:35	10:00	-25	1	Yes	1	Session 1	1	nGVS			1	4	Velocity (m/sec)	0.94	0.94
GVS01-13	Baseline (Session 1)	9:35	10:00	-25	1	Yes	1	Session 1	1	nGVS			1	5	Stride length (m)	0.58	0.58
GVS01-13	Baseline (Session 1)	9:35	10:00	-25	1	Yes	1	Session 1	1	nGVS			1	6	Stride duration (sec)	2.46	2.46
GVS01-13	Baseline (Session 1)	9:35	10:00	-25	1	Yes	1	Session 1	1	nGVS			1	7	Lateral movement distance (trunk) (cm)	1.65	1.65
GVS01-13	Baseline (Session 1)	9:35	10:00	-25	1	Yes	1	Session 1	1	nGVS			1	8	DGI	4	4
GVS01-13	0 h (Session 1)	10:00	10:00	0	1	Yes	1	Session 1	1	nGVS	1	Yes	1	1	TTL (cm)	132.77	150.0233333	-17.25333333	-11.50043327
GVS01-13	0 h (Session 1)	10:00	10:00	0	1	Yes	1	Session 1	1	nGVS	1	Yes	1	2	Area (cm^2)	19.44	25.17	-5.73	-22.76519666
GVS01-13	0 h (Session 1)	10:00	10:00	0	1	Yes	1	Session 1	1	nGVS	1	Yes	1	3	RMS (cm/sec)	1.95	2.213333333	-0.263333333	-11.89759036
GVS01-13	0 h (Session 1)	10:00	10:00	0	1	Yes	1	Session 1	1	nGVS	1	Yes	1	4	Velocity (m/sec)	0.99	0.94	0.05	5.319148936
GVS01-13	0 h (Session 1)	10:00	10:00	0	1	Yes	1	Session 1	1	nGVS	1	Yes	1	5	Stride length (m)	0.58	0.58	0	0
GVS01-13	0 h (Session 1)	10:00	10:00	0	1	Yes	1	Session 1	1	nGVS	1	Yes	1	6	Stride duration (sec)	2.33	2.46	-0.13	-5.284552846
GVS01-13	0 h (Session 1)	10:00	10:00	0	1	Yes	1	Session 1	1	nGVS	1	Yes	1	7	Lateral movement distance (trunk) (cm)	1.7	1.65	0.05	3.03030303
GVS01-13	0 h (Session 1)	10:00	10:00	0	1	Yes	1	Session 1	1	nGVS	1	Yes	1	8	DGI	3	4	-1	-25
GVS01-13	0 h (Session 1)	10:00	10:00	0	1	Yes	1	Session 1	1	nGVS	1	Yes	1	9	Subjective improvement score	3
GVS01-13	0 h (Session 1)	10:00	10:00	0	1	Yes	1	Session 1	1	nGVS	1	Yes	1	10	Number of steps
GVS01-13	0.5 h (Session 1)	10:30	10:00	30	1	Yes	1	Session 1	1	nGVS	1	Yes	1	1	TTL (cm)	106.7	150.0233333	-43.32333333	-28.87773013
GVS01-13	0.5 h (Session 1)	10:30	10:00	30	1	Yes	1	Session 1	1	nGVS	1	Yes	1	2	Area (cm^2)	11.99	25.17	-13.18	-52.36392531
GVS01-13	0.5 h (Session 1)	10:30	10:00	30	1	Yes	1	Session 1	1	nGVS	1	Yes	1	3	RMS (cm/sec)	1.56	2.213333333	-0.653333333	-29.51807229
GVS01-13	0.5 h (Session 1)	10:30	10:00	30	1	Yes	1	Session 1	1	nGVS	1	Yes	1	10	Number of steps
GVS01-13	1 h (Session 1)	11:00	10:00	60	1	Yes	1	Session 1	1	nGVS	1	Yes	1	1	TTL (cm)	97.21	150.0233333	-52.81333333	-35.2034128
GVS01-13	1 h (Session 1)	11:00	10:00	60	1	Yes	1	Session 1	1	nGVS	1	Yes	1	2	Area (cm^2)	10.46	25.17	-14.71	-58.44259039
GVS01-13	1 h (Session 1)	11:00	10:00	60	1	Yes	1	Session 1	1	nGVS	1	Yes	1	3	RMS (cm/sec)	1.5	2.213333333	-0.713333333	-32.22891566
GVS01-13	1 h (Session 1)	11:00	10:00	60	1	Yes	1	Session 1	1	nGVS	1	Yes	1	4	Velocity (m/sec)	0.97	0.94	0.03	3.191489362
GVS01-13	1 h (Session 1)	11:00	10:00	60	1	Yes	1	Session 1	1	nGVS	1	Yes	1	5	Stride length (m)	0.57	0.58	-0.01	-1.724137931
GVS01-13	1 h (Session 1)	11:00	10:00	60	1	Yes	1	Session 1	1	nGVS	1	Yes	1	6	Stride duration (sec)	2.33	2.46	-0.13	-5.284552846
GVS01-13	1 h (Session 1)	11:00	10:00	60	1	Yes	1	Session 1	1	nGVS	1	Yes	1	7	Lateral movement distance (trunk) (cm)	1.52	1.65	-0.13	-7.878787879
GVS01-13	1 h (Session 1)	11:00	10:00	60	1	Yes	1	Session 1	1	nGVS	1	Yes	1	8	DGI	4	4	0	0
GVS01-13	1 h (Session 1)	11:00	10:00	60	1	Yes	1	Session 1	1	nGVS	1	Yes	1	9	Subjective improvement score	2
GVS01-13	1 h (Session 1)	11:00	10:00	60	1	Yes	1	Session 1	1	nGVS	1	Yes	1	10	Number of steps
GVS01-13	2 h (Session 1)	12:00	10:00	120	1	Yes	1	Session 1	1	nGVS	1	Yes	1	1	TTL (cm)	114.76	150.0233333	-35.26333333	-23.50523252
GVS01-13	2 h (Session 1)	12:00	10:00	120	1	Yes	1	Session 1	1	nGVS	1	Yes	1	2	Area (cm^2)	15.03	25.17	-10.14	-40.28605483
GVS01-13	2 h (Session 1)	12:00	10:00	120	1	Yes	1	Session 1	1	nGVS	1	Yes	1	3	RMS (cm/sec)	1.78	2.213333333	-0.433333333	-19.57831325
GVS01-13	2 h (Session 1)	12:00	10:00	120	1	Yes	1	Session 1	1	nGVS	1	Yes	1	4	Velocity (m/sec)	0.99	0.94	0.05	5.319148936
GVS01-13	2 h (Session 1)	12:00	10:00	120	1	Yes	1	Session 1	1	nGVS	1	Yes	1	5	Stride length (m)	0.55	0.58	-0.03	-5.172413793
GVS01-13	2 h (Session 1)	12:00	10:00	120	1	Yes	1	Session 1	1	nGVS	1	Yes	1	6	Stride duration (sec)	2.24	2.46	-0.22	-8.943089431
GVS01-13	2 h (Session 1)	12:00	10:00	120	1	Yes	1	Session 1	1	nGVS	1	Yes	1	7	Lateral movement distance (trunk) (cm)	1.42	1.65	-0.23	-13.93939394
GVS01-13	2 h (Session 1)	12:00	10:00	120	1	Yes	1	Session 1	1	nGVS	1	Yes	1	8	DGI	6	4	2	50
GVS01-13	2 h (Session 1)	12:00	10:00	120	1	Yes	1	Session 1	1	nGVS	1	Yes	1	9	Subjective improvement score	3
GVS01-13	2 h (Session 1)	12:00	10:00	120	1	Yes	1	Session 1	1	nGVS	1	Yes	1	10	Number of steps
GVS01-13	3 h (Session 1)	13:00	10:00	180	1	Yes	1	Session 1	1	nGVS	1	Yes	1	1	TTL (cm)	111.26	150.0233333	-38.76333333	-25.83820295
GVS01-13	3 h (Session 1)	13:00	10:00	180	1	Yes	1	Session 1	1	nGVS	1	Yes	1	2	Area (cm^2)	19.86	25.17	-5.31	-21.0965435
GVS01-13	3 h (Session 1)	13:00	10:00	180	1	Yes	1	Session 1	1	nGVS	1	Yes	1	3	RMS (cm/sec)	2.05	2.213333333	-0.163333333	-7.379518072
GVS01-13	3 h (Session 1)	13:00	10:00	180	1	Yes	1	Session 1	1	nGVS	1	Yes	1	4	Velocity (m/sec)	1.03	0.94	0.09	9.574468085
GVS01-13	3 h (Session 1)	13:00	10:00	180	1	Yes	1	Session 1	1	nGVS	1	Yes	1	5	Stride length (m)	0.59	0.58	0.01	1.724137931
GVS01-13	3 h (Session 1)	13:00	10:00	180	1	Yes	1	Session 1	1	nGVS	1	Yes	1	6	Stride duration (sec)	2.29	2.46	-0.17	-6.910569106
GVS01-13	3 h (Session 1)	13:00	10:00	180	1	Yes	1	Session 1	1	nGVS	1	Yes	1	7	Lateral movement distance (trunk) (cm)	1.34	1.65	-0.31	-18.78787879
GVS01-13	3 h (Session 1)	13:00	10:00	180	1	Yes	1	Session 1	1	nGVS	1	Yes	1	8	DGI	6	4	2	50
GVS01-13	3 h (Session 1)	13:00	10:00	180	1	Yes	1	Session 1	1	nGVS	1	Yes	1	9	Subjective improvement score	3
GVS01-13	3 h (Session 1)	13:00	10:00	180	1	Yes	1	Session 1	1	nGVS	1	Yes	1	10	Number of steps	2101
GVS01-13	4 h (Session 1)	14:00	10:00	240	1	Yes	1	Session 1	1	nGVS			1	1	TTL (cm)	114.98	150.0233333	-35.04333333	-23.35858866
GVS01-13	4 h (Session 1)	14:00	10:00	240	1	Yes	1	Session 1	1	nGVS			1	2	Area (cm^2)	17.59	25.17	-7.58	-30.11521653
GVS01-13	4 h (Session 1)	14:00	10:00	240	1	Yes	1	Session 1	1	nGVS			1	3	RMS (cm/sec)	1.85	2.213333333	-0.363333333	-16.41566265
GVS01-13	4 h (Session 1)	14:00	10:00	240	1	Yes	1	Session 1	1	nGVS			1	4	Velocity (m/sec)	1.13	0.94	0.19	20.21276596
GVS01-13	4 h (Session 1)	14:00	10:00	240	1	Yes	1	Session 1	1	nGVS			1	5	Stride length (m)	0.63	0.58	0.05	8.620689655
GVS01-13	4 h (Session 1)	14:00	10:00	240	1	Yes	1	Session 1	1	nGVS			1	6	Stride duration (sec)	2.24	2.46	-0.22	-8.943089431
GVS01-13	4 h (Session 1)	14:00	10:00	240	1	Yes	1	Session 1	1	nGVS			1	7	Lateral movement distance (trunk) (cm)	1.38	1.65	-0.27	-16.36363636
GVS01-13	4 h (Session 1)	14:00	10:00	240	1	Yes	1	Session 1	1	nGVS			1	8	DGI	4	4	0	0
GVS01-13	4 h (Session 1)	14:00	10:00	240	1	Yes	1	Session 1	1	nGVS			1	9	Subjective improvement score	3
GVS01-13	4 h (Session 1)	14:00	10:00	240	1	Yes	1	Session 1	1	nGVS			1	10	Number of steps
GVS01-13	5 h (Session 1)	15:00	10:00	300	1	Yes	1	Session 1	1	nGVS			1	1	TTL (cm)	153.86	150.0233333	3.836666667	2.557379963
GVS01-13	5 h (Session 1)	15:00	10:00	300	1	Yes	1	Session 1	1	nGVS			1	2	Area (cm^2)	31.19	25.17	6.02	23.91736194
GVS01-13	5 h (Session 1)	15:00	10:00	300	1	Yes	1	Session 1	1	nGVS			1	3	RMS (cm/sec)	2.57	2.213333333	0.356666667	16.11445783
GVS01-13	5 h (Session 1)	15:00	10:00	300	1	Yes	1	Session 1	1	nGVS			1	4	Velocity (m/sec)	1.09	0.94	0.15	15.95744681
GVS01-13	5 h (Session 1)	15:00	10:00	300	1	Yes	1	Session 1	1	nGVS			1	5	Stride length (m)	0.61	0.58	0.03	5.172413793
GVS01-13	5 h (Session 1)	15:00	10:00	300	1	Yes	1	Session 1	1	nGVS			1	6	Stride duration (sec)	2.24	2.46	-0.22	-8.943089431
GVS01-13	5 h (Session 1)	15:00	10:00	300	1	Yes	1	Session 1	1	nGVS			1	7	Lateral movement distance (trunk) (cm)	1.15	1.65	-0.5	-30.3030303
GVS01-13	5 h (Session 1)	15:00	10:00	300	1	Yes	1	Session 1	1	nGVS			1	8	DGI	6	4	2	50
GVS01-13	5 h (Session 1)	15:00	10:00	300	1	Yes	1	Session 1	1	nGVS			1	9	Subjective improvement score	4
GVS01-13	5 h (Session 1)	15:00	10:00	300	1	Yes	1	Session 1	1	nGVS			1	10	Number of steps
GVS01-13	6 h (Session 1)	16:00	10:00	360	1	Yes	1	Session 1	1	nGVS			1	1	TTL (cm)	145.63	150.0233333	-4.393333333	-2.928433355
GVS01-13	6 h (Session 1)	16:00	10:00	360	1	Yes	1	Session 1	1	nGVS			1	2	Area (cm^2)	30.77	25.17	5.6	22.24870878
GVS01-13	6 h (Session 1)	16:00	10:00	360	1	Yes	1	Session 1	1	nGVS			1	3	RMS (cm/sec)	2.7	2.213333333	0.486666667	21.98795181
GVS01-13	6 h (Session 1)	16:00	10:00	360	1	Yes	1	Session 1	1	nGVS			1	4	Velocity (m/sec)	1.04	0.94	0.1	10.63829787
GVS01-13	6 h (Session 1)	16:00	10:00	360	1	Yes	1	Session 1	1	nGVS			1	5	Stride length (m)	0.59	0.58	0.01	1.724137931
GVS01-13	6 h (Session 1)	16:00	10:00	360	1	Yes	1	Session 1	1	nGVS			1	6	Stride duration (sec)	2.26	2.46	-0.2	-8.130081301
GVS01-13	6 h (Session 1)	16:00	10:00	360	1	Yes	1	Session 1	1	nGVS			1	7	Lateral movement distance (trunk) (cm)	1.28	1.65	-0.37	-22.42424242
GVS01-13	6 h (Session 1)	16:00	10:00	360	1	Yes	1	Session 1	1	nGVS			1	8	DGI	7	4	3	75
GVS01-13	6 h (Session 1)	16:00	10:00	360	1	Yes	1	Session 1	1	nGVS			1	9	Subjective improvement score	3
GVS01-13	6 h (Session 1)	16:00	10:00	360	1	Yes	1	Session 1	1	nGVS			1	10	Number of steps
GVS01-13	7 h (Session 1)	17:00	10:00	420	1	Yes	1	Session 1	1	nGVS			1	1	TTL (cm)	128.73	150.0233333	-21.29333333	-14.1933477
GVS01-13	7 h (Session 1)	17:00	10:00	420	1	Yes	1	Session 1	1	nGVS			1	2	Area (cm^2)	25.4	25.17	0.23	0.913786254
GVS01-13	7 h (Session 1)	17:00	10:00	420	1	Yes	1	Session 1	1	nGVS			1	3	RMS (cm/sec)	2.28	2.213333333	0.066666667	3.012048193
GVS01-13	7 h (Session 1)	17:00	10:00	420	1	Yes	1	Session 1	1	nGVS			1	4	Velocity (m/sec)	1.07	0.94	0.13	13.82978723
GVS01-13	7 h (Session 1)	17:00	10:00	420	1	Yes	1	Session 1	1	nGVS			1	5	Stride length (m)	0.6	0.58	0.02	3.448275862
GVS01-13	7 h (Session 1)	17:00	10:00	420	1	Yes	1	Session 1	1	nGVS			1	6	Stride duration (sec)	2.25	2.46	-0.21	-8.536585366
GVS01-13	7 h (Session 1)	17:00	10:00	420	1	Yes	1	Session 1	1	nGVS			1	7	Lateral movement distance (trunk) (cm)	1.37	1.65	-0.28	-16.96969697
GVS01-13	7 h (Session 1)	17:00	10:00	420	1	Yes	1	Session 1	1	nGVS			1	8	DGI	3	4	-1	-25
GVS01-13	7 h (Session 1)	17:00	10:00	420	1	Yes	1	Session 1	1	nGVS			1	9	Subjective improvement score	3
GVS01-13	7 h (Session 1)	17:00	10:00	420	1	Yes	1	Session 1	1	nGVS			1	10	Number of steps	4572
GVS01-13	Baseline (Session 2)	9:23	9:47	-24	1	Yes	2	Session 2	0	Placebo			1	1	TTL (cm)	153.0633333	153.0633333
GVS01-13	Baseline (Session 2)	9:23	9:47	-24	1	Yes	2	Session 2	0	Placebo			1	2	Area (cm^2)	27.81	27.81
GVS01-13	Baseline (Session 2)	9:23	9:47	-24	1	Yes	2	Session 2	0	Placebo			1	3	RMS (cm/sec)	2.373333333	2.373333333
GVS01-13	Baseline (Session 2)	9:23	9:47	-24	1	Yes	2	Session 2	0	Placebo			1	4	Velocity (m/sec)	1.07	1.07
GVS01-13	Baseline (Session 2)	9:23	9:47	-24	1	Yes	2	Session 2	0	Placebo			1	5	Stride length (m)	0.6	0.6
GVS01-13	Baseline (Session 2)	9:23	9:47	-24	1	Yes	2	Session 2	0	Placebo			1	6	Stride duration (sec)	2.26	2.26
GVS01-13	Baseline (Session 2)	9:23	9:47	-24	1	Yes	2	Session 2	0	Placebo			1	7	Lateral movement distance (trunk) (cm)	1.51	1.51
GVS01-13	Baseline (Session 2)	9:23	9:47	-24	1	Yes	2	Session 2	0	Placebo			1	8	DGI	3	3
GVS01-13	0 h (Session 2)	9:48	9:47	1	1	Yes	2	Session 2	0	Placebo	1	Yes	1	1	TTL (cm)	104.79	153.0633333	-48.27333333	-31.53814325
GVS01-13	0 h (Session 2)	9:48	9:47	1	1	Yes	2	Session 2	0	Placebo	1	Yes	1	2	Area (cm^2)	14.88	27.81	-12.93	-46.49406688
GVS01-13	0 h (Session 2)	9:48	9:47	1	1	Yes	2	Session 2	0	Placebo	1	Yes	1	3	RMS (cm/sec)	1.85	2.373333333	-0.523333333	-22.0505618
GVS01-13	0 h (Session 2)	9:48	9:47	1	1	Yes	2	Session 2	0	Placebo	1	Yes	1	4	Velocity (m/sec)	1.03	1.07	-0.04	-3.738317757
GVS01-13	0 h (Session 2)	9:48	9:47	1	1	Yes	2	Session 2	0	Placebo	1	Yes	1	5	Stride length (m)	0.59	0.6	-0.01	-1.666666667
GVS01-13	0 h (Session 2)	9:48	9:47	1	1	Yes	2	Session 2	0	Placebo	1	Yes	1	6	Stride duration (sec)	2.3	2.26	0.04	1.769911504
GVS01-13	0 h (Session 2)	9:48	9:47	1	1	Yes	2	Session 2	0	Placebo	1	Yes	1	7	Lateral movement distance (trunk) (cm)	1.59	1.51	0.08	5.298013245
GVS01-13	0 h (Session 2)	9:48	9:47	1	1	Yes	2	Session 2	0	Placebo	1	Yes	1	8	DGI	4	3	1	33.33333333
GVS01-13	0 h (Session 2)	9:48	9:47	1	1	Yes	2	Session 2	0	Placebo	1	Yes	1	9	Subjective improvement score	3
GVS01-13	0 h (Session 2)	9:48	9:47	1	1	Yes	2	Session 2	0	Placebo	1	Yes	1	10	Number of steps
GVS01-13	0.5 h (Session 2)	10:17	9:47	30	1	Yes	2	Session 2	0	Placebo	1	Yes	1	1	TTL (cm)	104.03	153.0633333	-49.03333333	-32.03466974
GVS01-13	0.5 h (Session 2)	10:17	9:47	30	1	Yes	2	Session 2	0	Placebo	1	Yes	1	2	Area (cm^2)	28.42	27.81	0.61	2.193455592
GVS01-13	0.5 h (Session 2)	10:17	9:47	30	1	Yes	2	Session 2	0	Placebo	1	Yes	1	3	RMS (cm/sec)	2.3	2.373333333	-0.073333333	-3.08988764
GVS01-13	0.5 h (Session 2)	10:17	9:47	30	1	Yes	2	Session 2	0	Placebo	1	Yes	1	10	Number of steps
GVS01-13	1 h (Session 2)	10:57	9:47	70	1	Yes	2	Session 2	0	Placebo	1	Yes	1	1	TTL (cm)	101.03	153.0633333	-52.03333333	-33.99464274
GVS01-13	1 h (Session 2)	10:57	9:47	70	1	Yes	2	Session 2	0	Placebo	1	Yes	1	2	Area (cm^2)	15.41	27.81	-12.4	-44.5882776
GVS01-13	1 h (Session 2)	10:57	9:47	70	1	Yes	2	Session 2	0	Placebo	1	Yes	1	3	RMS (cm/sec)	1.79	2.373333333	-0.583333333	-24.57865169
GVS01-13	1 h (Session 2)	10:57	9:47	70	1	Yes	2	Session 2	0	Placebo	1	Yes	1	4	Velocity (m/sec)	1.05	1.07	-0.02	-1.869158879
GVS01-13	1 h (Session 2)	10:57	9:47	70	1	Yes	2	Session 2	0	Placebo	1	Yes	1	5	Stride length (m)	0.6	0.6	0	0
GVS01-13	1 h (Session 2)	10:57	9:47	70	1	Yes	2	Session 2	0	Placebo	1	Yes	1	6	Stride duration (sec)	2.29	2.26	0.03	1.327433628
GVS01-13	1 h (Session 2)	10:57	9:47	70	1	Yes	2	Session 2	0	Placebo	1	Yes	1	7	Lateral movement distance (trunk) (cm)	1.38	1.51	-0.13	-8.609271523
GVS01-13	1 h (Session 2)	10:57	9:47	70	1	Yes	2	Session 2	0	Placebo	1	Yes	1	8	DGI	3	3	0	0
GVS01-13	1 h (Session 2)	10:57	9:47	70	1	Yes	2	Session 2	0	Placebo	1	Yes	1	9	Subjective improvement score	3
GVS01-13	1 h (Session 2)	10:57	9:47	70	1	Yes	2	Session 2	0	Placebo	1	Yes	1	10	Number of steps
GVS01-13	2 h (Session 2)	11:47	9:47	120	1	Yes	2	Session 2	0	Placebo	1	Yes	1	1	TTL (cm)	95.9	153.0633333	-57.16333333	-37.34619656
GVS01-13	2 h (Session 2)	11:47	9:47	120	1	Yes	2	Session 2	0	Placebo	1	Yes	1	2	Area (cm^2)	10.96	27.81	-16.85	-60.58971593
GVS01-13	2 h (Session 2)	11:47	9:47	120	1	Yes	2	Session 2	0	Placebo	1	Yes	1	3	RMS (cm/sec)	1.44	2.373333333	-0.933333333	-39.3258427
GVS01-13	2 h (Session 2)	11:47	9:47	120	1	Yes	2	Session 2	0	Placebo	1	Yes	1	4	Velocity (m/sec)	1.04	1.07	-0.03	-2.803738318
GVS01-13	2 h (Session 2)	11:47	9:47	120	1	Yes	2	Session 2	0	Placebo	1	Yes	1	5	Stride length (m)	0.6	0.6	0	0
GVS01-13	2 h (Session 2)	11:47	9:47	120	1	Yes	2	Session 2	0	Placebo	1	Yes	1	6	Stride duration (sec)	2.3	2.26	0.04	1.769911504
GVS01-13	2 h (Session 2)	11:47	9:47	120	1	Yes	2	Session 2	0	Placebo	1	Yes	1	7	Lateral movement distance (trunk) (cm)	1.13	1.51	-0.38	-25.16556291
GVS01-13	2 h (Session 2)	11:47	9:47	120	1	Yes	2	Session 2	0	Placebo	1	Yes	1	8	DGI	4	3	1	33.33333333
GVS01-13	2 h (Session 2)	11:47	9:47	120	1	Yes	2	Session 2	0	Placebo	1	Yes	1	9	Subjective improvement score	3
GVS01-13	2 h (Session 2)	11:47	9:47	120	1	Yes	2	Session 2	0	Placebo	1	Yes	1	10	Number of steps
GVS01-13	3 h (Session 2)	12:47	9:47	180	1	Yes	2	Session 2	0	Placebo	1	Yes	1	1	TTL (cm)	98.26	153.0633333	-54.80333333	-35.80435114
GVS01-13	3 h (Session 2)	12:47	9:47	180	1	Yes	2	Session 2	0	Placebo	1	Yes	1	2	Area (cm^2)	12.53	27.81	-15.28	-54.94426465
GVS01-13	3 h (Session 2)	12:47	9:47	180	1	Yes	2	Session 2	0	Placebo	1	Yes	1	3	RMS (cm/sec)	1.45	2.373333333	-0.923333333	-38.90449438
GVS01-13	3 h (Session 2)	12:47	9:47	180	1	Yes	2	Session 2	0	Placebo	1	Yes	1	4	Velocity (m/sec)	1.09	1.07	0.02	1.869158879
GVS01-13	3 h (Session 2)	12:47	9:47	180	1	Yes	2	Session 2	0	Placebo	1	Yes	1	5	Stride length (m)	0.61	0.6	0.01	1.666666667
GVS01-13	3 h (Session 2)	12:47	9:47	180	1	Yes	2	Session 2	0	Placebo	1	Yes	1	6	Stride duration (sec)	2.23	2.26	-0.03	-1.327433628
GVS01-13	3 h (Session 2)	12:47	9:47	180	1	Yes	2	Session 2	0	Placebo	1	Yes	1	7	Lateral movement distance (trunk) (cm)	1.25	1.51	-0.26	-17.21854305
GVS01-13	3 h (Session 2)	12:47	9:47	180	1	Yes	2	Session 2	0	Placebo	1	Yes	1	8	DGI	3	3	0	0
GVS01-13	3 h (Session 2)	12:47	9:47	180	1	Yes	2	Session 2	0	Placebo	1	Yes	1	9	Subjective improvement score	3
GVS01-13	3 h (Session 2)	12:47	9:47	180	1	Yes	2	Session 2	0	Placebo	1	Yes	1	10	Number of steps	1863
GVS01-13	4 h (Session 2)	13:47	9:47	240	1	Yes	2	Session 2	0	Placebo			1	1	TTL (cm)	107.34	153.0633333	-45.72333333	-29.87216621
GVS01-13	4 h (Session 2)	13:47	9:47	240	1	Yes	2	Session 2	0	Placebo			1	2	Area (cm^2)	13.2	27.81	-14.61	-52.53505933
GVS01-13	4 h (Session 2)	13:47	9:47	240	1	Yes	2	Session 2	0	Placebo			1	3	RMS (cm/sec)	1.53	2.373333333	-0.843333333	-35.53370787
GVS01-13	4 h (Session 2)	13:47	9:47	240	1	Yes	2	Session 2	0	Placebo			1	4	Velocity (m/sec)	1.09	1.07	0.02	1.869158879
GVS01-13	4 h (Session 2)	13:47	9:47	240	1	Yes	2	Session 2	0	Placebo			1	5	Stride length (m)	0.62	0.6	0.02	3.333333333
GVS01-13	4 h (Session 2)	13:47	9:47	240	1	Yes	2	Session 2	0	Placebo			1	6	Stride duration (sec)	2.29	2.26	0.03	1.327433628
GVS01-13	4 h (Session 2)	13:47	9:47	240	1	Yes	2	Session 2	0	Placebo			1	7	Lateral movement distance (trunk) (cm)	1.4	1.51	-0.11	-7.284768212
GVS01-13	4 h (Session 2)	13:47	9:47	240	1	Yes	2	Session 2	0	Placebo			1	8	DGI	5	3	2	66.66666667
GVS01-13	4 h (Session 2)	13:47	9:47	240	1	Yes	2	Session 2	0	Placebo			1	9	Subjective improvement score	3
GVS01-13	4 h (Session 2)	13:47	9:47	240	1	Yes	2	Session 2	0	Placebo			1	10	Number of steps
GVS01-13	5 h (Session 2)	14:47	9:47	300	1	Yes	2	Session 2	0	Placebo			1	1	TTL (cm)	117.16	153.0633333	-35.90333333	-23.45652127
GVS01-13	5 h (Session 2)	14:47	9:47	300	1	Yes	2	Session 2	0	Placebo			1	2	Area (cm^2)	14.14	27.81	-13.67	-49.15498022
GVS01-13	5 h (Session 2)	14:47	9:47	300	1	Yes	2	Session 2	0	Placebo			1	3	RMS (cm/sec)	1.72	2.373333333	-0.653333333	-27.52808989
GVS01-13	5 h (Session 2)	14:47	9:47	300	1	Yes	2	Session 2	0	Placebo			1	4	Velocity (m/sec)	1.08	1.07	0.01	0.934579439
GVS01-13	5 h (Session 2)	14:47	9:47	300	1	Yes	2	Session 2	0	Placebo			1	5	Stride length (m)	0.62	0.6	0.02	3.333333333
GVS01-13	5 h (Session 2)	14:47	9:47	300	1	Yes	2	Session 2	0	Placebo			1	6	Stride duration (sec)	2.29	2.26	0.03	1.327433628
GVS01-13	5 h (Session 2)	14:47	9:47	300	1	Yes	2	Session 2	0	Placebo			1	7	Lateral movement distance (trunk) (cm)	1.45	1.51	-0.06	-3.973509934
GVS01-13	5 h (Session 2)	14:47	9:47	300	1	Yes	2	Session 2	0	Placebo			1	8	DGI	6	3	3	100
GVS01-13	5 h (Session 2)	14:47	9:47	300	1	Yes	2	Session 2	0	Placebo			1	9	Subjective improvement score	2
GVS01-13	5 h (Session 2)	14:47	9:47	300	1	Yes	2	Session 2	0	Placebo			1	10	Number of steps
GVS01-13	6 h (Session 2)	15:58	9:47	371	1	Yes	2	Session 2	0	Placebo			1	1	TTL (cm)	110.73	153.0633333	-42.33333333	-27.65739672
GVS01-13	6 h (Session 2)	15:58	9:47	371	1	Yes	2	Session 2	0	Placebo			1	2	Area (cm^2)	11.24	27.81	-16.57	-59.58288385
GVS01-13	6 h (Session 2)	15:58	9:47	371	1	Yes	2	Session 2	0	Placebo			1	3	RMS (cm/sec)	1.51	2.373333333	-0.863333333	-36.37640449
GVS01-13	6 h (Session 2)	15:58	9:47	371	1	Yes	2	Session 2	0	Placebo			1	4	Velocity (m/sec)	1.09	1.07	0.02	1.869158879
GVS01-13	6 h (Session 2)	15:58	9:47	371	1	Yes	2	Session 2	0	Placebo			1	5	Stride length (m)	0.63	0.6	0.03	5
GVS01-13	6 h (Session 2)	15:58	9:47	371	1	Yes	2	Session 2	0	Placebo			1	6	Stride duration (sec)	2.29	2.26	0.03	1.327433628
GVS01-13	6 h (Session 2)	15:58	9:47	371	1	Yes	2	Session 2	0	Placebo			1	7	Lateral movement distance (trunk) (cm)	1.32	1.51	-0.19	-12.58278146
GVS01-13	6 h (Session 2)	15:58	9:47	371	1	Yes	2	Session 2	0	Placebo			1	8	DGI	7	3	4	133.3333333
GVS01-13	6 h (Session 2)	15:58	9:47	371	1	Yes	2	Session 2	0	Placebo			1	9	Subjective improvement score	2
GVS01-13	6 h (Session 2)	15:58	9:47	371	1	Yes	2	Session 2	0	Placebo			1	10	Number of steps
GVS01-13	7 h (Session 2)	16:47	9:47	420	1	Yes	2	Session 2	0	Placebo			1	1	TTL (cm)	101.37	153.0633333	-51.69333333	-33.77251247
GVS01-13	7 h (Session 2)	16:47	9:47	420	1	Yes	2	Session 2	0	Placebo			1	2	Area (cm^2)	8.33	27.81	-19.48	-70.04674577
GVS01-13	7 h (Session 2)	16:47	9:47	420	1	Yes	2	Session 2	0	Placebo			1	3	RMS (cm/sec)	1.39	2.373333333	-0.983333333	-41.43258427
GVS01-13	7 h (Session 2)	16:47	9:47	420	1	Yes	2	Session 2	0	Placebo			1	4	Velocity (m/sec)	1.13	1.07	0.06	5.607476636
GVS01-13	7 h (Session 2)	16:47	9:47	420	1	Yes	2	Session 2	0	Placebo			1	5	Stride length (m)	0.63	0.6	0.03	5
GVS01-13	7 h (Session 2)	16:47	9:47	420	1	Yes	2	Session 2	0	Placebo			1	6	Stride duration (sec)	2.24	2.26	-0.02	-0.884955752
GVS01-13	7 h (Session 2)	16:47	9:47	420	1	Yes	2	Session 2	0	Placebo			1	7	Lateral movement distance (trunk) (cm)	1.2	1.51	-0.31	-20.52980132
GVS01-13	7 h (Session 2)	16:47	9:47	420	1	Yes	2	Session 2	0	Placebo			1	8	DGI	5	3	2	66.66666667
GVS01-13	7 h (Session 2)	16:47	9:47	420	1	Yes	2	Session 2	0	Placebo			1	9	Subjective improvement score	3
GVS01-13	7 h (Session 2)	16:47	9:47	420	1	Yes	2	Session 2	0	Placebo			1	10	Number of steps	4348
GVS01-14	Baseline (Session 1)	10:14	10:41	-27	1	Yes	1	Session 1	0	Placebo			1	1	TTL (cm)	112.2166667	112.2166667
GVS01-14	Baseline (Session 1)	10:14	10:41	-27	1	Yes	1	Session 1	0	Placebo			1	2	Area (cm^2)	7.03	7.03
GVS01-14	Baseline (Session 1)	10:14	10:41	-27	1	Yes	1	Session 1	0	Placebo			1	3	RMS (cm/sec)	1.116666667	1.116666667
GVS01-14	Baseline (Session 1)	10:14	10:41	-27	1	Yes	1	Session 1	0	Placebo			1	4	Velocity (m/sec)	0.92	0.92
GVS01-14	Baseline (Session 1)	10:14	10:41	-27	1	Yes	1	Session 1	0	Placebo			1	5	Stride length (m)	0.48	0.48
GVS01-14	Baseline (Session 1)	10:14	10:41	-27	1	Yes	1	Session 1	0	Placebo			1	6	Stride duration (sec)	2.11	2.11
GVS01-14	Baseline (Session 1)	10:14	10:41	-27	1	Yes	1	Session 1	0	Placebo			1	7	Lateral movement distance (trunk) (cm)	3.31	3.31
GVS01-14	Baseline (Session 1)	10:14	10:41	-27	1	Yes	1	Session 1	0	Placebo			1	8	DGI	0	0
GVS01-14	0 h (Session 1)	10:43	10:41	2	1	Yes	1	Session 1	0	Placebo	1	Yes	1	1	TTL (cm)	150.09	112.2166667	37.87333333	33.75018565
GVS01-14	0 h (Session 1)	10:43	10:41	2	1	Yes	1	Session 1	0	Placebo	1	Yes	1	2	Area (cm^2)	9.11	7.03	2.08	29.58748222
GVS01-14	0 h (Session 1)	10:43	10:41	2	1	Yes	1	Session 1	0	Placebo	1	Yes	1	3	RMS (cm/sec)	1.3	1.116666667	0.183333333	16.41791045
GVS01-14	0 h (Session 1)	10:43	10:41	2	1	Yes	1	Session 1	0	Placebo	1	Yes	1	4	Velocity (m/sec)	0.87	0.92	-0.05	-5.434782609
GVS01-14	0 h (Session 1)	10:43	10:41	2	1	Yes	1	Session 1	0	Placebo	1	Yes	1	5	Stride length (m)	0.46	0.48	-0.02	-4.166666667
GVS01-14	0 h (Session 1)	10:43	10:41	2	1	Yes	1	Session 1	0	Placebo	1	Yes	1	6	Stride duration (sec)	2.11	2.11	0	0
GVS01-14	0 h (Session 1)	10:43	10:41	2	1	Yes	1	Session 1	0	Placebo	1	Yes	1	7	Lateral movement distance (trunk) (cm)	3.03	3.31	-0.28	-8.459214502
GVS01-14	0 h (Session 1)	10:43	10:41	2	1	Yes	1	Session 1	0	Placebo	1	Yes	1	8	DGI	1	0	1
GVS01-14	0 h (Session 1)	10:43	10:41	2	1	Yes	1	Session 1	0	Placebo	1	Yes	1	9	Subjective improvement score	3
GVS01-14	0 h (Session 1)	10:43	10:41	2	1	Yes	1	Session 1	0	Placebo	1	Yes	1	10	Number of steps
GVS01-14	0.5 h (Session 1)	11:11	10:41	30	1	Yes	1	Session 1	0	Placebo	1	Yes	1	1	TTL (cm)	96.66	112.2166667	-15.55666667	-13.86306253
GVS01-14	0.5 h (Session 1)	11:11	10:41	30	1	Yes	1	Session 1	0	Placebo	1	Yes	1	2	Area (cm^2)	6.17	7.03	-0.86	-12.23328592
GVS01-14	0.5 h (Session 1)	11:11	10:41	30	1	Yes	1	Session 1	0	Placebo	1	Yes	1	3	RMS (cm/sec)	1.06	1.116666667	-0.056666667	-5.074626866
GVS01-14	0.5 h (Session 1)	11:11	10:41	30	1	Yes	1	Session 1	0	Placebo	1	Yes	1	10	Number of steps
GVS01-14	1 h (Session 1)	11:41	10:41	60	1	Yes	1	Session 1	0	Placebo	1	Yes	1	1	TTL (cm)	115.1	112.2166667	2.883333333	2.56943413
GVS01-14	1 h (Session 1)	11:41	10:41	60	1	Yes	1	Session 1	0	Placebo	1	Yes	1	2	Area (cm^2)	7.14	7.03	0.11	1.564722617
GVS01-14	1 h (Session 1)	11:41	10:41	60	1	Yes	1	Session 1	0	Placebo	1	Yes	1	3	RMS (cm/sec)	1.17	1.116666667	0.053333333	4.776119403
GVS01-14	1 h (Session 1)	11:41	10:41	60	1	Yes	1	Session 1	0	Placebo	1	Yes	1	4	Velocity (m/sec)	0.85	0.92	-0.07	-7.608695652
GVS01-14	1 h (Session 1)	11:41	10:41	60	1	Yes	1	Session 1	0	Placebo	1	Yes	1	5	Stride length (m)	0.46	0.48	-0.02	-4.166666667
GVS01-14	1 h (Session 1)	11:41	10:41	60	1	Yes	1	Session 1	0	Placebo	1	Yes	1	6	Stride duration (sec)	2.16	2.11	0.05	2.369668246
GVS01-14	1 h (Session 1)	11:41	10:41	60	1	Yes	1	Session 1	0	Placebo	1	Yes	1	7	Lateral movement distance (trunk) (cm)	3.69	3.31	0.38	11.48036254
GVS01-14	1 h (Session 1)	11:41	10:41	60	1	Yes	1	Session 1	0	Placebo	1	Yes	1	8	DGI	2	0	2
GVS01-14	1 h (Session 1)	11:41	10:41	60	1	Yes	1	Session 1	0	Placebo	1	Yes	1	9	Subjective improvement score	3
GVS01-14	1 h (Session 1)	11:41	10:41	60	1	Yes	1	Session 1	0	Placebo	1	Yes	1	10	Number of steps
GVS01-14	2 h (Session 1)	12:41	10:41	120	1	Yes	1	Session 1	0	Placebo	1	Yes	1	1	TTL (cm)	105	112.2166667	-7.216666667	-6.431011436
GVS01-14	2 h (Session 1)	12:41	10:41	120	1	Yes	1	Session 1	0	Placebo	1	Yes	1	2	Area (cm^2)	8.14	7.03	1.11	15.78947368
GVS01-14	2 h (Session 1)	12:41	10:41	120	1	Yes	1	Session 1	0	Placebo	1	Yes	1	3	RMS (cm/sec)	1.21	1.116666667	0.093333333	8.358208955
GVS01-14	2 h (Session 1)	12:41	10:41	120	1	Yes	1	Session 1	0	Placebo	1	Yes	1	4	Velocity (m/sec)	0.86	0.92	-0.06	-6.52173913
GVS01-14	2 h (Session 1)	12:41	10:41	120	1	Yes	1	Session 1	0	Placebo	1	Yes	1	5	Stride length (m)	0.47	0.48	-0.01	-2.083333333
GVS01-14	2 h (Session 1)	12:41	10:41	120	1	Yes	1	Session 1	0	Placebo	1	Yes	1	6	Stride duration (sec)	2.21	2.11	0.1	4.739336493
GVS01-14	2 h (Session 1)	12:41	10:41	120	1	Yes	1	Session 1	0	Placebo	1	Yes	1	7	Lateral movement distance (trunk) (cm)	2.9	3.31	-0.41	-12.38670695
GVS01-14	2 h (Session 1)	12:41	10:41	120	1	Yes	1	Session 1	0	Placebo	1	Yes	1	8	DGI	2	0	2
GVS01-14	2 h (Session 1)	12:41	10:41	120	1	Yes	1	Session 1	0	Placebo	1	Yes	1	9	Subjective improvement score	2
GVS01-14	2 h (Session 1)	12:41	10:41	120	1	Yes	1	Session 1	0	Placebo	1	Yes	1	10	Number of steps
GVS01-14	3 h (Session 1)	13:45	10:41	184	1	Yes	1	Session 1	0	Placebo	1	Yes	1	1	TTL (cm)	90.48	112.2166667	-21.73666667	-19.37026585
GVS01-14	3 h (Session 1)	13:45	10:41	184	1	Yes	1	Session 1	0	Placebo	1	Yes	1	2	Area (cm^2)	5.07	7.03	-1.96	-27.88051209
GVS01-14	3 h (Session 1)	13:45	10:41	184	1	Yes	1	Session 1	0	Placebo	1	Yes	1	3	RMS (cm/sec)	1.02	1.116666667	-0.096666667	-8.656716418
GVS01-14	3 h (Session 1)	13:45	10:41	184	1	Yes	1	Session 1	0	Placebo	1	Yes	1	4	Velocity (m/sec)	0.91	0.92	-0.01	-1.086956522
GVS01-14	3 h (Session 1)	13:45	10:41	184	1	Yes	1	Session 1	0	Placebo	1	Yes	1	5	Stride length (m)	0.48	0.48	0	0
GVS01-14	3 h (Session 1)	13:45	10:41	184	1	Yes	1	Session 1	0	Placebo	1	Yes	1	6	Stride duration (sec)	2.12	2.11	0.01	0.473933649
GVS01-14	3 h (Session 1)	13:45	10:41	184	1	Yes	1	Session 1	0	Placebo	1	Yes	1	7	Lateral movement distance (trunk) (cm)	3.92	3.31	0.61	18.42900302
GVS01-14	3 h (Session 1)	13:45	10:41	184	1	Yes	1	Session 1	0	Placebo	1	Yes	1	8	DGI	2	0	2
GVS01-14	3 h (Session 1)	13:45	10:41	184	1	Yes	1	Session 1	0	Placebo	1	Yes	1	9	Subjective improvement score	3
GVS01-14	3 h (Session 1)	13:45	10:41	184	1	Yes	1	Session 1	0	Placebo	1	Yes	1	10	Number of steps	1513
GVS01-14	4 h (Session 1)	14:41	10:41	240	1	Yes	1	Session 1	0	Placebo			1	1	TTL (cm)	76.23	112.2166667	-35.98666667	-32.0689143
GVS01-14	4 h (Session 1)	14:41	10:41	240	1	Yes	1	Session 1	0	Placebo			1	2	Area (cm^2)	4.56	7.03	-2.47	-35.13513514
GVS01-14	4 h (Session 1)	14:41	10:41	240	1	Yes	1	Session 1	0	Placebo			1	3	RMS (cm/sec)	0.93	1.116666667	-0.186666667	-16.71641791
GVS01-14	4 h (Session 1)	14:41	10:41	240	1	Yes	1	Session 1	0	Placebo			1	4	Velocity (m/sec)	0.93	0.92	0.01	1.086956522
GVS01-14	4 h (Session 1)	14:41	10:41	240	1	Yes	1	Session 1	0	Placebo			1	5	Stride length (m)	0.5	0.48	0.02	4.166666667
GVS01-14	4 h (Session 1)	14:41	10:41	240	1	Yes	1	Session 1	0	Placebo			1	6	Stride duration (sec)	2.14	2.11	0.03	1.421800948
GVS01-14	4 h (Session 1)	14:41	10:41	240	1	Yes	1	Session 1	0	Placebo			1	7	Lateral movement distance (trunk) (cm)	2.79	3.31	-0.52	-15.70996979
GVS01-14	4 h (Session 1)	14:41	10:41	240	1	Yes	1	Session 1	0	Placebo			1	8	DGI	2	0	2
GVS01-14	4 h (Session 1)	14:41	10:41	240	1	Yes	1	Session 1	0	Placebo			1	9	Subjective improvement score	3
GVS01-14	4 h (Session 1)	14:41	10:41	240	1	Yes	1	Session 1	0	Placebo			1	10	Number of steps
GVS01-14	5 h (Session 1)	15:41	10:41	300	1	Yes	1	Session 1	0	Placebo			1	1	TTL (cm)	119.24	112.2166667	7.023333333	6.25872568
GVS01-14	5 h (Session 1)	15:41	10:41	300	1	Yes	1	Session 1	0	Placebo			1	2	Area (cm^2)	8.42	7.03	1.39	19.77240398
GVS01-14	5 h (Session 1)	15:41	10:41	300	1	Yes	1	Session 1	0	Placebo			1	3	RMS (cm/sec)	1.26	1.116666667	0.143333333	12.8358209
GVS01-14	5 h (Session 1)	15:41	10:41	300	1	Yes	1	Session 1	0	Placebo			1	4	Velocity (m/sec)	0.91	0.92	-0.01	-1.086956522
GVS01-14	5 h (Session 1)	15:41	10:41	300	1	Yes	1	Session 1	0	Placebo			1	5	Stride length (m)	0.48	0.48	0	0
GVS01-14	5 h (Session 1)	15:41	10:41	300	1	Yes	1	Session 1	0	Placebo			1	6	Stride duration (sec)	2.12	2.11	0.01	0.473933649
GVS01-14	5 h (Session 1)	15:41	10:41	300	1	Yes	1	Session 1	0	Placebo			1	7	Lateral movement distance (trunk) (cm)	3.26	3.31	-0.05	-1.510574018
GVS01-14	5 h (Session 1)	15:41	10:41	300	1	Yes	1	Session 1	0	Placebo			1	8	DGI	1	0	1
GVS01-14	5 h (Session 1)	15:41	10:41	300	1	Yes	1	Session 1	0	Placebo			1	9	Subjective improvement score	2
GVS01-14	5 h (Session 1)	15:41	10:41	300	1	Yes	1	Session 1	0	Placebo			1	10	Number of steps
GVS01-14	6 h (Session 1)	16:41	10:41	360	1	Yes	1	Session 1	0	Placebo			1	1	TTL (cm)	132.05	112.2166667	19.83333333	17.67414228
GVS01-14	6 h (Session 1)	16:41	10:41	360	1	Yes	1	Session 1	0	Placebo			1	2	Area (cm^2)	7.94	7.03	0.91	12.94452347
GVS01-14	6 h (Session 1)	16:41	10:41	360	1	Yes	1	Session 1	0	Placebo			1	3	RMS (cm/sec)	1.36	1.116666667	0.243333333	21.79104478
GVS01-14	6 h (Session 1)	16:41	10:41	360	1	Yes	1	Session 1	0	Placebo			1	4	Velocity (m/sec)	0.91	0.92	-0.01	-1.086956522
GVS01-14	6 h (Session 1)	16:41	10:41	360	1	Yes	1	Session 1	0	Placebo			1	5	Stride length (m)	0.49	0.48	0.01	2.083333333
GVS01-14	6 h (Session 1)	16:41	10:41	360	1	Yes	1	Session 1	0	Placebo			1	6	Stride duration (sec)	2.14	2.11	0.03	1.421800948
GVS01-14	6 h (Session 1)	16:41	10:41	360	1	Yes	1	Session 1	0	Placebo			1	7	Lateral movement distance (trunk) (cm)	2.97	3.31	-0.34	-10.27190332
GVS01-14	6 h (Session 1)	16:41	10:41	360	1	Yes	1	Session 1	0	Placebo			1	8	DGI	2	0	2
GVS01-14	6 h (Session 1)	16:41	10:41	360	1	Yes	1	Session 1	0	Placebo			1	9	Subjective improvement score	2
GVS01-14	6 h (Session 1)	16:41	10:41	360	1	Yes	1	Session 1	0	Placebo			1	10	Number of steps
GVS01-14	7 h (Session 1)	17:41	10:41	420	1	Yes	1	Session 1	0	Placebo			1	1	TTL (cm)	82.6	112.2166667	-29.61666667	-26.39239566
GVS01-14	7 h (Session 1)	17:41	10:41	420	1	Yes	1	Session 1	0	Placebo			1	2	Area (cm^2)	6.24	7.03	-0.79	-11.23755334
GVS01-14	7 h (Session 1)	17:41	10:41	420	1	Yes	1	Session 1	0	Placebo			1	3	RMS (cm/sec)	1.12	1.116666667	0.003333333	0.298507463
GVS01-14	7 h (Session 1)	17:41	10:41	420	1	Yes	1	Session 1	0	Placebo			1	4	Velocity (m/sec)	0.86	0.92	-0.06	-6.52173913
GVS01-14	7 h (Session 1)	17:41	10:41	420	1	Yes	1	Session 1	0	Placebo			1	5	Stride length (m)	0.46	0.48	-0.02	-4.166666667
GVS01-14	7 h (Session 1)	17:41	10:41	420	1	Yes	1	Session 1	0	Placebo			1	6	Stride duration (sec)	2.15	2.11	0.04	1.895734597
GVS01-14	7 h (Session 1)	17:41	10:41	420	1	Yes	1	Session 1	0	Placebo			1	7	Lateral movement distance (trunk) (cm)	3.28	3.31	-0.03	-0.906344411
GVS01-14	7 h (Session 1)	17:41	10:41	420	1	Yes	1	Session 1	0	Placebo			1	8	DGI	1	0	1
GVS01-14	7 h (Session 1)	17:41	10:41	420	1	Yes	1	Session 1	0	Placebo			1	9	Subjective improvement score	3
GVS01-14	7 h (Session 1)	17:41	10:41	420	1	Yes	1	Session 1	0	Placebo			1	10	Number of steps	3726
GVS01-14	Baseline (Session 2)	10:14	10:40	-26	1	Yes	2	Session 2	1	nGVS			1	1	TTL (cm)	113.2833333	113.2833333
GVS01-14	Baseline (Session 2)	10:14	10:40	-26	1	Yes	2	Session 2	1	nGVS			1	2	Area (cm^2)	8.46	8.46
GVS01-14	Baseline (Session 2)	10:14	10:40	-26	1	Yes	2	Session 2	1	nGVS			1	3	RMS (cm/sec)	1.266666667	1.266666667
GVS01-14	Baseline (Session 2)	10:14	10:40	-26	1	Yes	2	Session 2	1	nGVS			1	4	Velocity (m/sec)	0.93	0.93
GVS01-14	Baseline (Session 2)	10:14	10:40	-26	1	Yes	2	Session 2	1	nGVS			1	5	Stride length (m)	0.49	0.49
GVS01-14	Baseline (Session 2)	10:14	10:40	-26	1	Yes	2	Session 2	1	nGVS			1	6	Stride duration (sec)	2.1	2.1
GVS01-14	Baseline (Session 2)	10:14	10:40	-26	1	Yes	2	Session 2	1	nGVS			1	7	Lateral movement distance (trunk) (cm)	3.51	3.51
GVS01-14	Baseline (Session 2)	10:14	10:40	-26	1	Yes	2	Session 2	1	nGVS			1	8	DGI	0	0
GVS01-14	0 h (Session 2)	10:41	10:40	1	1	Yes	2	Session 2	1	nGVS	1	Yes	1	1	TTL (cm)	87.52	113.2833333	-25.76333333	-22.74238635
GVS01-14	0 h (Session 2)	10:41	10:40	1	1	Yes	2	Session 2	1	nGVS	1	Yes	1	2	Area (cm^2)	5.63	8.46	-2.83	-33.45153664
GVS01-14	0 h (Session 2)	10:41	10:40	1	1	Yes	2	Session 2	1	nGVS	1	Yes	1	3	RMS (cm/sec)	1.01	1.266666667	-0.256666667	-20.26315789
GVS01-14	0 h (Session 2)	10:41	10:40	1	1	Yes	2	Session 2	1	nGVS	1	Yes	1	4	Velocity (m/sec)	0.87	0.93	-0.06	-6.451612903
GVS01-14	0 h (Session 2)	10:41	10:40	1	1	Yes	2	Session 2	1	nGVS	1	Yes	1	5	Stride length (m)	0.47	0.49	-0.02	-4.081632653
GVS01-14	0 h (Session 2)	10:41	10:40	1	1	Yes	2	Session 2	1	nGVS	1	Yes	1	6	Stride duration (sec)	2.15	2.1	0.05	2.380952381
GVS01-14	0 h (Session 2)	10:41	10:40	1	1	Yes	2	Session 2	1	nGVS	1	Yes	1	7	Lateral movement distance (trunk) (cm)	3.22	3.51	-0.29	-8.262108262
GVS01-14	0 h (Session 2)	10:41	10:40	1	1	Yes	2	Session 2	1	nGVS	1	Yes	1	8	DGI	0	0	0
GVS01-14	0 h (Session 2)	10:41	10:40	1	1	Yes	2	Session 2	1	nGVS	1	Yes	1	9	Subjective improvement score	3
GVS01-14	0 h (Session 2)	10:41	10:40	1	1	Yes	2	Session 2	1	nGVS	1	Yes	1	10	Number of steps
GVS01-14	0.5 h (Session 2)	11:10	10:40	30	1	Yes	2	Session 2	1	nGVS	1	Yes	1	1	TTL (cm)	140.38	113.2833333	27.09666667	23.9193762
GVS01-14	0.5 h (Session 2)	11:10	10:40	30	1	Yes	2	Session 2	1	nGVS	1	Yes	1	2	Area (cm^2)	10.15	8.46	1.69	19.97635934
GVS01-14	0.5 h (Session 2)	11:10	10:40	30	1	Yes	2	Session 2	1	nGVS	1	Yes	1	3	RMS (cm/sec)	1.37	1.266666667	0.103333333	8.157894737
GVS01-14	0.5 h (Session 2)	11:10	10:40	30	1	Yes	2	Session 2	1	nGVS	1	Yes	1	10	Number of steps
GVS01-14	1 h (Session 2)	11:48	10:40	68	1	Yes	2	Session 2	1	nGVS	1	Yes	1	1	TTL (cm)	94.48	113.2833333	-18.80333333	-16.59849934
GVS01-14	1 h (Session 2)	11:48	10:40	68	1	Yes	2	Session 2	1	nGVS	1	Yes	1	2	Area (cm^2)	6.47	8.46	-1.99	-23.52245863
GVS01-14	1 h (Session 2)	11:48	10:40	68	1	Yes	2	Session 2	1	nGVS	1	Yes	1	3	RMS (cm/sec)	1.11	1.266666667	-0.156666667	-12.36842105
GVS01-14	1 h (Session 2)	11:48	10:40	68	1	Yes	2	Session 2	1	nGVS	1	Yes	1	4	Velocity (m/sec)	0.85	0.93	-0.08	-8.602150538
GVS01-14	1 h (Session 2)	11:48	10:40	68	1	Yes	2	Session 2	1	nGVS	1	Yes	1	5	Stride length (m)	0.47	0.49	-0.02	-4.081632653
GVS01-14	1 h (Session 2)	11:48	10:40	68	1	Yes	2	Session 2	1	nGVS	1	Yes	1	6	Stride duration (sec)	2.21	2.1	0.11	5.238095238
GVS01-14	1 h (Session 2)	11:48	10:40	68	1	Yes	2	Session 2	1	nGVS	1	Yes	1	7	Lateral movement distance (trunk) (cm)	3.07	3.51	-0.44	-12.53561254
GVS01-14	1 h (Session 2)	11:48	10:40	68	1	Yes	2	Session 2	1	nGVS	1	Yes	1	8	DGI	1	0	1
GVS01-14	1 h (Session 2)	11:48	10:40	68	1	Yes	2	Session 2	1	nGVS	1	Yes	1	9	Subjective improvement score	3
GVS01-14	1 h (Session 2)	11:48	10:40	68	1	Yes	2	Session 2	1	nGVS	1	Yes	1	10	Number of steps
GVS01-14	2 h (Session 2)	12:40	10:40	120	1	Yes	2	Session 2	1	nGVS	1	Yes	1	1	TTL (cm)	102.33	113.2833333	-10.95333333	-9.668971605
GVS01-14	2 h (Session 2)	12:40	10:40	120	1	Yes	2	Session 2	1	nGVS	1	Yes	1	2	Area (cm^2)	5.69	8.46	-2.77	-32.74231678
GVS01-14	2 h (Session 2)	12:40	10:40	120	1	Yes	2	Session 2	1	nGVS	1	Yes	1	3	RMS (cm/sec)	1.05	1.266666667	-0.216666667	-17.10526316
GVS01-14	2 h (Session 2)	12:40	10:40	120	1	Yes	2	Session 2	1	nGVS	1	Yes	1	4	Velocity (m/sec)	0.89	0.93	-0.04	-4.301075269
GVS01-14	2 h (Session 2)	12:40	10:40	120	1	Yes	2	Session 2	1	nGVS	1	Yes	1	5	Stride length (m)	0.48	0.49	-0.01	-2.040816327
GVS01-14	2 h (Session 2)	12:40	10:40	120	1	Yes	2	Session 2	1	nGVS	1	Yes	1	6	Stride duration (sec)	2.17	2.1	0.07	3.333333333
GVS01-14	2 h (Session 2)	12:40	10:40	120	1	Yes	2	Session 2	1	nGVS	1	Yes	1	7	Lateral movement distance (trunk) (cm)	2.99	3.51	-0.52	-14.81481481
GVS01-14	2 h (Session 2)	12:40	10:40	120	1	Yes	2	Session 2	1	nGVS	1	Yes	1	8	DGI	1	0	1
GVS01-14	2 h (Session 2)	12:40	10:40	120	1	Yes	2	Session 2	1	nGVS	1	Yes	1	9	Subjective improvement score	3
GVS01-14	2 h (Session 2)	12:40	10:40	120	1	Yes	2	Session 2	1	nGVS	1	Yes	1	10	Number of steps
GVS01-14	3 h (Session 2)	13:49	10:40	189	1	Yes	2	Session 2	1	nGVS	1	Yes	1	1	TTL (cm)	98.29	113.2833333	-14.99333333	-13.23525085
GVS01-14	3 h (Session 2)	13:49	10:40	189	1	Yes	2	Session 2	1	nGVS	1	Yes	1	2	Area (cm^2)	6.5	8.46	-1.96	-23.1678487
GVS01-14	3 h (Session 2)	13:49	10:40	189	1	Yes	2	Session 2	1	nGVS	1	Yes	1	3	RMS (cm/sec)	1.14	1.266666667	-0.126666667	-10
GVS01-14	3 h (Session 2)	13:49	10:40	189	1	Yes	2	Session 2	1	nGVS	1	Yes	1	4	Velocity (m/sec)	0.9	0.93	-0.03	-3.225806452
GVS01-14	3 h (Session 2)	13:49	10:40	189	1	Yes	2	Session 2	1	nGVS	1	Yes	1	5	Stride length (m)	0.5	0.49	0.01	2.040816327
GVS01-14	3 h (Session 2)	13:49	10:40	189	1	Yes	2	Session 2	1	nGVS	1	Yes	1	6	Stride duration (sec)	2.2	2.1	0.1	4.761904762
GVS01-14	3 h (Session 2)	13:49	10:40	189	1	Yes	2	Session 2	1	nGVS	1	Yes	1	7	Lateral movement distance (trunk) (cm)	2.87	3.51	-0.64	-18.23361823
GVS01-14	3 h (Session 2)	13:49	10:40	189	1	Yes	2	Session 2	1	nGVS	1	Yes	1	8	DGI	2	0	2
GVS01-14	3 h (Session 2)	13:49	10:40	189	1	Yes	2	Session 2	1	nGVS	1	Yes	1	9	Subjective improvement score	3
GVS01-14	3 h (Session 2)	13:49	10:40	189	1	Yes	2	Session 2	1	nGVS	1	Yes	1	10	Number of steps	2528
GVS01-14	4 h (Session 2)	14:44	10:40	244	1	Yes	2	Session 2	1	nGVS			1	1	TTL (cm)	138.9	113.2833333	25.61666667	22.61291746
GVS01-14	4 h (Session 2)	14:44	10:40	244	1	Yes	2	Session 2	1	nGVS			1	2	Area (cm^2)	9.84	8.46	1.38	16.31205674
GVS01-14	4 h (Session 2)	14:44	10:40	244	1	Yes	2	Session 2	1	nGVS			1	3	RMS (cm/sec)	1.38	1.266666667	0.113333333	8.947368421
GVS01-14	4 h (Session 2)	14:44	10:40	244	1	Yes	2	Session 2	1	nGVS			1	4	Velocity (m/sec)	0.92	0.93	-0.01	-1.075268817
GVS01-14	4 h (Session 2)	14:44	10:40	244	1	Yes	2	Session 2	1	nGVS			1	5	Stride length (m)	0.49	0.49	0	0
GVS01-14	4 h (Session 2)	14:44	10:40	244	1	Yes	2	Session 2	1	nGVS			1	6	Stride duration (sec)	2.12	2.1	0.02	0.952380952
GVS01-14	4 h (Session 2)	14:44	10:40	244	1	Yes	2	Session 2	1	nGVS			1	7	Lateral movement distance (trunk) (cm)	3.89	3.51	0.38	10.82621083
GVS01-14	4 h (Session 2)	14:44	10:40	244	1	Yes	2	Session 2	1	nGVS			1	8	DGI	0	0	0
GVS01-14	4 h (Session 2)	14:44	10:40	244	1	Yes	2	Session 2	1	nGVS			1	9	Subjective improvement score	3
GVS01-14	4 h (Session 2)	14:44	10:40	244	1	Yes	2	Session 2	1	nGVS			1	10	Number of steps
GVS01-14	5 h (Session 2)	15:40	10:40	300	1	Yes	2	Session 2	1	nGVS			1	1	TTL (cm)	124.69	113.2833333	11.40666667	10.06914815
GVS01-14	5 h (Session 2)	15:40	10:40	300	1	Yes	2	Session 2	1	nGVS			1	2	Area (cm^2)	10.2	8.46	1.74	20.56737589
GVS01-14	5 h (Session 2)	15:40	10:40	300	1	Yes	2	Session 2	1	nGVS			1	3	RMS (cm/sec)	1.33	1.266666667	0.063333333	5
GVS01-14	5 h (Session 2)	15:40	10:40	300	1	Yes	2	Session 2	1	nGVS			1	4	Velocity (m/sec)	0.9	0.93	-0.03	-3.225806452
GVS01-14	5 h (Session 2)	15:40	10:40	300	1	Yes	2	Session 2	1	nGVS			1	5	Stride length (m)	0.49	0.49	0	0
GVS01-14	5 h (Session 2)	15:40	10:40	300	1	Yes	2	Session 2	1	nGVS			1	6	Stride duration (sec)	2.16	2.1	0.06	2.857142857
GVS01-14	5 h (Session 2)	15:40	10:40	300	1	Yes	2	Session 2	1	nGVS			1	7	Lateral movement distance (trunk) (cm)	4.01	3.51	0.5	14.24501425
GVS01-14	5 h (Session 2)	15:40	10:40	300	1	Yes	2	Session 2	1	nGVS			1	8	DGI	2	0	2
GVS01-14	5 h (Session 2)	15:40	10:40	300	1	Yes	2	Session 2	1	nGVS			1	9	Subjective improvement score	3
GVS01-14	5 h (Session 2)	15:40	10:40	300	1	Yes	2	Session 2	1	nGVS			1	10	Number of steps
GVS01-14	6 h (Session 2)	16:40	10:40	360	1	Yes	2	Session 2	1	nGVS			1	1	TTL (cm)	117.55	113.2833333	4.266666667	3.766367515
GVS01-14	6 h (Session 2)	16:40	10:40	360	1	Yes	2	Session 2	1	nGVS			1	2	Area (cm^2)	8.62	8.46	0.16	1.891252955
GVS01-14	6 h (Session 2)	16:40	10:40	360	1	Yes	2	Session 2	1	nGVS			1	3	RMS (cm/sec)	1.29	1.266666667	0.023333333	1.842105263
GVS01-14	6 h (Session 2)	16:40	10:40	360	1	Yes	2	Session 2	1	nGVS			1	4	Velocity (m/sec)	0.92	0.93	-0.01	-1.075268817
GVS01-14	6 h (Session 2)	16:40	10:40	360	1	Yes	2	Session 2	1	nGVS			1	5	Stride length (m)	0.49	0.49	0	0
GVS01-14	6 h (Session 2)	16:40	10:40	360	1	Yes	2	Session 2	1	nGVS			1	6	Stride duration (sec)	2.13	2.1	0.03	1.428571429
GVS01-14	6 h (Session 2)	16:40	10:40	360	1	Yes	2	Session 2	1	nGVS			1	7	Lateral movement distance (trunk) (cm)	3.51	3.51	0	0
GVS01-14	6 h (Session 2)	16:40	10:40	360	1	Yes	2	Session 2	1	nGVS			1	8	DGI	3	0	3
GVS01-14	6 h (Session 2)	16:40	10:40	360	1	Yes	2	Session 2	1	nGVS			1	9	Subjective improvement score	3
GVS01-14	6 h (Session 2)	16:40	10:40	360	1	Yes	2	Session 2	1	nGVS			1	10	Number of steps
GVS01-14	7 h (Session 2)	17:40	10:40	420	1	Yes	2	Session 2	1	nGVS			1	1	TTL (cm)	120.12	113.2833333	6.836666667	6.035015448
GVS01-14	7 h (Session 2)	17:40	10:40	420	1	Yes	2	Session 2	1	nGVS			1	2	Area (cm^2)	12.03	8.46	3.57	42.19858156
GVS01-14	7 h (Session 2)	17:40	10:40	420	1	Yes	2	Session 2	1	nGVS			1	3	RMS (cm/sec)	1.52	1.266666667	0.253333333	20
GVS01-14	7 h (Session 2)	17:40	10:40	420	1	Yes	2	Session 2	1	nGVS			1	4	Velocity (m/sec)	0.92	0.93	-0.01	-1.075268817
GVS01-14	7 h (Session 2)	17:40	10:40	420	1	Yes	2	Session 2	1	nGVS			1	5	Stride length (m)	0.49	0.49	0	0
GVS01-14	7 h (Session 2)	17:40	10:40	420	1	Yes	2	Session 2	1	nGVS			1	6	Stride duration (sec)	2.12	2.1	0.02	0.952380952
GVS01-14	7 h (Session 2)	17:40	10:40	420	1	Yes	2	Session 2	1	nGVS			1	7	Lateral movement distance (trunk) (cm)	4.22	3.51	0.71	20.22792023
GVS01-14	7 h (Session 2)	17:40	10:40	420	1	Yes	2	Session 2	1	nGVS			1	8	DGI	0	0	0
GVS01-14	7 h (Session 2)	17:40	10:40	420	1	Yes	2	Session 2	1	nGVS			1	9	Subjective improvement score	3
GVS01-14	7 h (Session 2)	17:40	10:40	420	1	Yes	2	Session 2	1	nGVS			1	10	Number of steps	4890
GVS01-16	Baseline (Session 1)	9:35	10:24	-49	1	Yes	1	Session 1	0	Placebo			1	1	TTL (cm)	120.2066667	120.2066667
GVS01-16	Baseline (Session 1)	9:35	10:24	-49	1	Yes	1	Session 1	0	Placebo			1	2	Area (cm^2)	27.04666667	27.04666667
GVS01-16	Baseline (Session 1)	9:35	10:24	-49	1	Yes	1	Session 1	0	Placebo			1	3	RMS (cm/sec)	2.606666667	2.606666667
GVS01-16	Baseline (Session 1)	9:35	10:24	-49	1	Yes	1	Session 1	0	Placebo			1	4	Velocity (m/sec)	1.62	1.62
GVS01-16	Baseline (Session 1)	9:35	10:24	-49	1	Yes	1	Session 1	0	Placebo			1	5	Stride length (m)	0.74	0.74
GVS01-16	Baseline (Session 1)	9:35	10:24	-49	1	Yes	1	Session 1	0	Placebo			1	6	Stride duration (sec)	1.83	1.83
GVS01-16	Baseline (Session 1)	9:35	10:24	-49	1	Yes	1	Session 1	0	Placebo			1	7	Lateral movement distance (trunk) (cm)	2.32	2.32
GVS01-16	Baseline (Session 1)	9:35	10:24	-49	1	Yes	1	Session 1	0	Placebo			1	8	DGI	9	9
GVS01-16	0 h (Session 1)	10:24	10:24	0	1	Yes	1	Session 1	0	Placebo	1	Yes	1	1	TTL (cm)	72.9	120.2066667	-47.30666667	-39.35444512
GVS01-16	0 h (Session 1)	10:24	10:24	0	1	Yes	1	Session 1	0	Placebo	1	Yes	1	2	Area (cm^2)	11.84	27.04666667	-15.20666667	-56.2238107
GVS01-16	0 h (Session 1)	10:24	10:24	0	1	Yes	1	Session 1	0	Placebo	1	Yes	1	3	RMS (cm/sec)	1.82	2.606666667	-0.786666667	-30.17902813
GVS01-16	0 h (Session 1)	10:24	10:24	0	1	Yes	1	Session 1	0	Placebo	1	Yes	1	4	Velocity (m/sec)	1.7	1.62	0.08	4.938271605
GVS01-16	0 h (Session 1)	10:24	10:24	0	1	Yes	1	Session 1	0	Placebo	1	Yes	1	5	Stride length (m)	0.78	0.74	0.04	5.405405405
GVS01-16	0 h (Session 1)	10:24	10:24	0	1	Yes	1	Session 1	0	Placebo	1	Yes	1	6	Stride duration (sec)	1.83	1.83	0	0
GVS01-16	0 h (Session 1)	10:24	10:24	0	1	Yes	1	Session 1	0	Placebo	1	Yes	1	7	Lateral movement distance (trunk) (cm)	2.68	2.32	0.36	15.51724138
GVS01-16	0 h (Session 1)	10:24	10:24	0	1	Yes	1	Session 1	0	Placebo	1	Yes	1	8	DGI	6	9	-3	-33.33333333
GVS01-16	0 h (Session 1)	10:24	10:24	0	1	Yes	1	Session 1	0	Placebo	1	Yes	1	9	Subjective improvement score	3
GVS01-16	0 h (Session 1)	10:24	10:24	0	1	Yes	1	Session 1	0	Placebo	1	Yes	1	10	Number of steps
GVS01-16	0.5 h (Session 1)	10:54	10:24	30	1	Yes	1	Session 1	0	Placebo	1	Yes	1	1	TTL (cm)	107.85	120.2066667	-12.35666667	-10.27951861
GVS01-16	0.5 h (Session 1)	10:54	10:24	30	1	Yes	1	Session 1	0	Placebo	1	Yes	1	2	Area (cm^2)	26.92	27.04666667	-0.126666667	-0.46832635
GVS01-16	0.5 h (Session 1)	10:54	10:24	30	1	Yes	1	Session 1	0	Placebo	1	Yes	1	3	RMS (cm/sec)	2.52	2.606666667	-0.086666667	-3.324808184
GVS01-16	0.5 h (Session 1)	10:54	10:24	30	1	Yes	1	Session 1	0	Placebo	1	Yes	1	10	Number of steps
GVS01-16	1 h (Session 1)	11:24	10:24	60	1	Yes	1	Session 1	0	Placebo	1	Yes	1	1	TTL (cm)	43.09	120.2066667	-77.11666667	-64.15340247
GVS01-16	1 h (Session 1)	11:24	10:24	60	1	Yes	1	Session 1	0	Placebo	1	Yes	1	2	Area (cm^2)	4.84	27.04666667	-22.20666667	-82.1050037
GVS01-16	1 h (Session 1)	11:24	10:24	60	1	Yes	1	Session 1	0	Placebo	1	Yes	1	3	RMS (cm/sec)	1.12	2.606666667	-1.486666667	-57.03324808
GVS01-16	1 h (Session 1)	11:24	10:24	60	1	Yes	1	Session 1	0	Placebo	1	Yes	1	4	Velocity (m/sec)	1.7	1.62	0.08	4.938271605
GVS01-16	1 h (Session 1)	11:24	10:24	60	1	Yes	1	Session 1	0	Placebo	1	Yes	1	5	Stride length (m)	0.77	0.74	0.03	4.054054054
GVS01-16	1 h (Session 1)	11:24	10:24	60	1	Yes	1	Session 1	0	Placebo	1	Yes	1	6	Stride duration (sec)	1.81	1.83	-0.02	-1.092896175
GVS01-16	1 h (Session 1)	11:24	10:24	60	1	Yes	1	Session 1	0	Placebo	1	Yes	1	7	Lateral movement distance (trunk) (cm)	2.92	2.32	0.6	25.86206897
GVS01-16	1 h (Session 1)	11:24	10:24	60	1	Yes	1	Session 1	0	Placebo	1	Yes	1	8	DGI	6	9	-3	-33.33333333
GVS01-16	1 h (Session 1)	11:24	10:24	60	1	Yes	1	Session 1	0	Placebo	1	Yes	1	9	Subjective improvement score	2
GVS01-16	1 h (Session 1)	11:24	10:24	60	1	Yes	1	Session 1	0	Placebo	1	Yes	1	10	Number of steps
GVS01-16	2 h (Session 1)	12:24	10:24	120	1	Yes	1	Session 1	0	Placebo	1	Yes	1	1	TTL (cm)	92.96	120.2066667	-27.24666667	-22.66651877
GVS01-16	2 h (Session 1)	12:24	10:24	120	1	Yes	1	Session 1	0	Placebo	1	Yes	1	2	Area (cm^2)	20.43	27.04666667	-6.616666667	-24.46388957
GVS01-16	2 h (Session 1)	12:24	10:24	120	1	Yes	1	Session 1	0	Placebo	1	Yes	1	3	RMS (cm/sec)	2.24	2.606666667	-0.366666667	-14.06649616
GVS01-16	2 h (Session 1)	12:24	10:24	120	1	Yes	1	Session 1	0	Placebo	1	Yes	1	4	Velocity (m/sec)	1.69	1.62	0.07	4.320987654
GVS01-16	2 h (Session 1)	12:24	10:24	120	1	Yes	1	Session 1	0	Placebo	1	Yes	1	5	Stride length (m)	0.77	0.74	0.03	4.054054054
GVS01-16	2 h (Session 1)	12:24	10:24	120	1	Yes	1	Session 1	0	Placebo	1	Yes	1	6	Stride duration (sec)	1.83	1.83	0	0
GVS01-16	2 h (Session 1)	12:24	10:24	120	1	Yes	1	Session 1	0	Placebo	1	Yes	1	7	Lateral movement distance (trunk) (cm)	2.87	2.32	0.55	23.70689655
GVS01-16	2 h (Session 1)	12:24	10:24	120	1	Yes	1	Session 1	0	Placebo	1	Yes	1	8	DGI	5	9	-4	-44.44444444
GVS01-16	2 h (Session 1)	12:24	10:24	120	1	Yes	1	Session 1	0	Placebo	1	Yes	1	9	Subjective improvement score	2
GVS01-16	2 h (Session 1)	12:24	10:24	120	1	Yes	1	Session 1	0	Placebo	1	Yes	1	10	Number of steps
GVS01-16	3 h (Session 1)	13:24	10:24	180	1	Yes	1	Session 1	0	Placebo	1	Yes	1	1	TTL (cm)	82.37	120.2066667	-37.83666667	-31.47634629
GVS01-16	3 h (Session 1)	13:24	10:24	180	1	Yes	1	Session 1	0	Placebo	1	Yes	1	2	Area (cm^2)	16.14	27.04666667	-10.90666667	-40.32536357
GVS01-16	3 h (Session 1)	13:24	10:24	180	1	Yes	1	Session 1	0	Placebo	1	Yes	1	3	RMS (cm/sec)	2.32	2.606666667	-0.286666667	-10.99744246
GVS01-16	3 h (Session 1)	13:24	10:24	180	1	Yes	1	Session 1	0	Placebo	1	Yes	1	4	Velocity (m/sec)	1.57	1.62	-0.05	-3.086419753
GVS01-16	3 h (Session 1)	13:24	10:24	180	1	Yes	1	Session 1	0	Placebo	1	Yes	1	5	Stride length (m)	0.72	0.74	-0.02	-2.702702703
GVS01-16	3 h (Session 1)	13:24	10:24	180	1	Yes	1	Session 1	0	Placebo	1	Yes	1	6	Stride duration (sec)	1.83	1.83	0	0
GVS01-16	3 h (Session 1)	13:24	10:24	180	1	Yes	1	Session 1	0	Placebo	1	Yes	1	7	Lateral movement distance (trunk) (cm)	2.23	2.32	-0.09	-3.879310345
GVS01-16	3 h (Session 1)	13:24	10:24	180	1	Yes	1	Session 1	0	Placebo	1	Yes	1	8	DGI	7	9	-2	-22.22222222
GVS01-16	3 h (Session 1)	13:24	10:24	180	1	Yes	1	Session 1	0	Placebo	1	Yes	1	9	Subjective improvement score	2
GVS01-16	3 h (Session 1)	13:24	10:24	180	1	Yes	1	Session 1	0	Placebo	1	Yes	1	10	Number of steps	1465
GVS01-16	4 h (Session 1)	14:24	10:24	240	1	Yes	1	Session 1	0	Placebo			1	1	TTL (cm)	70.91	120.2066667	-49.29666667	-41.00992735
GVS01-16	4 h (Session 1)	14:24	10:24	240	1	Yes	1	Session 1	0	Placebo			1	2	Area (cm^2)	11.15	27.04666667	-15.89666667	-58.77495686
GVS01-16	4 h (Session 1)	14:24	10:24	240	1	Yes	1	Session 1	0	Placebo			1	3	RMS (cm/sec)	1.82	2.606666667	-0.786666667	-30.17902813
GVS01-16	4 h (Session 1)	14:24	10:24	240	1	Yes	1	Session 1	0	Placebo			1	4	Velocity (m/sec)	1.7	1.62	0.08	4.938271605
GVS01-16	4 h (Session 1)	14:24	10:24	240	1	Yes	1	Session 1	0	Placebo			1	5	Stride length (m)	0.77	0.74	0.03	4.054054054
GVS01-16	4 h (Session 1)	14:24	10:24	240	1	Yes	1	Session 1	0	Placebo			1	6	Stride duration (sec)	1.81	1.83	-0.02	-1.092896175
GVS01-16	4 h (Session 1)	14:24	10:24	240	1	Yes	1	Session 1	0	Placebo			1	7	Lateral movement distance (trunk) (cm)	2.69	2.32	0.37	15.94827586
GVS01-16	4 h (Session 1)	14:24	10:24	240	1	Yes	1	Session 1	0	Placebo			1	8	DGI	6	9	-3	-33.33333333
GVS01-16	4 h (Session 1)	14:24	10:24	240	1	Yes	1	Session 1	0	Placebo			1	9	Subjective improvement score	3
GVS01-16	4 h (Session 1)	14:24	10:24	240	1	Yes	1	Session 1	0	Placebo			1	10	Number of steps
GVS01-16	5 h (Session 1)	15:24	10:24	300	1	Yes	1	Session 1	0	Placebo			1	1	TTL (cm)	99.41	120.2066667	-20.79666667	-17.3007598
GVS01-16	5 h (Session 1)	15:24	10:24	300	1	Yes	1	Session 1	0	Placebo			1	2	Area (cm^2)	17.46	27.04666667	-9.586666667	-35.44491003
GVS01-16	5 h (Session 1)	15:24	10:24	300	1	Yes	1	Session 1	0	Placebo			1	3	RMS (cm/sec)	2	2.606666667	-0.606666667	-23.27365729
GVS01-16	5 h (Session 1)	15:24	10:24	300	1	Yes	1	Session 1	0	Placebo			1	4	Velocity (m/sec)	1.72	1.62	0.1	6.172839506
GVS01-16	5 h (Session 1)	15:24	10:24	300	1	Yes	1	Session 1	0	Placebo			1	5	Stride length (m)	0.77	0.74	0.03	4.054054054
[truncated: 5,637 more rows]
